# Supplementary material for: Distinguishing ChatGPT(-3.5, -4)-generated and human-written papers through Japanese stylometric analysis
Source: PLoS One. 2023 Aug 9;18(8):e0288453. doi: 10.1371/journal.pone.0288453 (PMC10411719; doi:10.1371/journal.pone.0288453)
Supplement: S1 Data — (CSV) [file pone.0288453.s001.csv]

class	¼-êÊ_-i-êÊ	-i-êÊ_®-©§	¼-TÏÚ±_®-©§	¼-TÏÚ±_-i-êÊ	-i-êÊ_¼-TÏÚ±	L-Ç__¼-êÊ	-AÌ»_¼-êÊ	¼-êÊ_-AÌ»	-W_L-Ç_	®-©§_®-Úö	-AÌ»_¼-TÏÚ±	¼-êÊ_¼-TÏÚ±	®_L-å_	¼-êÊ_¼-êÊ	¼-ñ©§-êÊ_-i-êÊ	®-©§_®	®-©§_¼-ñ©§-êÊ	L-Ç__¼-TÏÚ±	¼-TÏÚ±_¼-Úö-êÊ	-i-êÊ_-W	-Ú±_®-ñ©§	¼-TÏÚ±_¼-êÊ	®-©§_-Ú±	¼-êÊ_¼-Úö-`e®ê²	¼-Úö-êÊ_-i-êÊ	®_®	®_¼-êÊ	¼-êÊ_¼-Úö-êÊ	-i-êÊ_¼-êÊ	¼-êÊ_-i-Aê	¼-TÏÚ±_-AÌ»	®-©§_¼-êÊ	-À§_¼-êÊ	¼-`e®ê²_®	®-©§_L-å_	Ú±_L-Ç_	¼-êÊ_-W	-i-êÊ_¼-`e®ê²	¼-êÊ_-À§	®-©§_L-Ç_	¼-TÏÚ±_-i-Aê	®-Úö_®	-i-Aê_¼-TÏÚ±	®-Úö_-Ú±	-i-êÊ_`e-©§	®_¼-TÏÚ±	-i-êÊ_L-Ç_	¼-TÏÚ±_¼-TÏÚ±	®-ñ©§_L-å_
GPT-3.5	3.56	5.13	4.27	4.84	3.85	2.14	1.14	1.42	2.85	3.42	2.28	1.28	2.14	0.43	1.99	1.57	1.28	1.99	0	2.14	1.57	1.42	1.28	0.57	0.43	0.85	1.14	1.42	0.28	0.85	0.57	1.42	0.43	0.71	0.28	1	0.28	0.71	0	0.14	0.43	1.71	0.57	0.71	0.57	0.43	0.57	1.28	0.85
GPT-3.5	5.03	3.99	5.03	4.59	4.44	3.25	1.78	2.22	2.22	3.25	2.51	1.78	1.78	0.59	1.63	1.18	1.33	1.48	0	1.78	1.18	1.18	0.74	1.18	0.44	1.04	0.74	0.44	1.18	0.89	1.63	1.48	0.3	1.18	0.44	0.89	0.44	1.18	0.3	0	0.15	1.33	0.15	0.44	0.44	0	0.74	1.92	0.74
GPT-3.5	4.09	2.54	3.81	2.4	2.96	3.24	2.82	2.68	1.97	2.82	2.4	1.27	1.97	2.82	1.41	0.71	0.71	0.56	0.99	0.99	1.13	0	1.13	0.71	1.41	0.99	1.13	0.56	0.85	1.27	0.99	0.42	0.42	0.71	0.71	0.85	0.56	0.71	0.28	0.56	0.42	1.69	0.85	0.14	0.85	0.14	0.42	0.28	0.28
GPT-3.5	3.62	3.77	3.92	2.87	3.32	3.17	2.11	3.02	1.81	1.66	2.26	0.45	2.11	6.03	1.36	1.81	0.45	1.06	1.81	1.21	1.36	0.75	1.51	1.51	1.66	0.45	1.36	0.6	0.6	1.36	0.3	0.9	0.75	0.3	0.75	0.9	0.9	0.3	0.6	0.45	0.3	0.75	0.9	0.3	0.75	0.3	0.45	0.3	0.3
GPT-3.5	7.25	5.09	3.24	3.24	3.4	4.63	1.54	2.47	2.31	2.93	1.7	1.39	1.7	6.02	1.54	1.23	1.54	0.62	0.77	1.54	1.54	1.39	1.08	0.62	1.08	0.62	1.08	0.46	2.93	1.85	0	1.23	0.31	0.77	0.46	1.08	0.62	0.93	0.62	0.46	0	1.39	0.15	0.46	0	0.15	0.62	0.15	0.62
GPT-3.5	3.71	5.79	3.86	5.64	2.82	5.04	2.52	3.71	2.37	2.97	2.67	1.48	1.93	3.56	1.48	0.59	2.08	0.89	0.3	1.63	0.89	0	0.45	0.74	0.45	0.15	0.59	1.19	0.89	0.3	0.89	0.45	0.74	0.59	1.34	0.89	0.74	0.59	0.59	0.3	0.89	1.78	0.45	0.74	0.45	0.15	0.45	0	0.3
GPT-3.5	5.85	5.69	3	2.84	2.05	5.69	1.9	1.42	2.69	3	0.79	0.32	1.26	1.74	0.95	0.63	0.79	0.16	0.32	0.95	1.26	0	0.95	2.21	0.63	0.16	1.26	0.16	0.63	1.58	0.47	0.32	1.26	0.63	0.95	0.47	0.95	0.32	1.42	0.16	0.47	1.11	0.47	0.63	0.95	0.16	1.11	0.16	0.95
GPT-3.5	4.99	6.02	2.06	3.82	1.32	2.94	0.88	0.59	2.35	2.06	1.62	0	2.5	0.88	1.47	2.2	1.17	0.44	0.29	2.2	1.03	0	0.44	2.64	0	0.29	0.73	0.44	0.29	0.59	0.59	1.17	1.76	1.47	0.15	1.32	0.15	0.59	0.59	0.44	0.73	0.59	0.15	0.59	0	1.76	0.59	0	0.59
GPT-3.5	4.35	3.58	4.35	3.73	3.42	4.04	1.4	2.02	1.87	2.18	2.02	2.02	0.93	1.71	2.18	0.47	2.18	0	0	1.4	1.87	0.78	0.93	1.56	0.47	1.09	2.33	0	1.09	0.62	0.16	0.31	1.87	1.24	0.62	1.09	0.47	0.93	2.49	0.93	1.09	0.31	0.62	1.09	0.31	0.31	0.62	0	0.93
GPT-3.5	6.11	4.39	3.61	2.19	3.29	4.08	1.72	2.35	2.35	2.66	2.98	1.41	1.57	1.72	2.98	0.63	2.51	0.47	2.19	0.94	0.63	2.82	0.31	2.04	0.31	0.78	0.16	0.31	0.94	2.04	0.31	1.1	0.78	0.47	0.47	1.1	1.25	0.94	0.31	0.47	0.47	0.94	1.1	0.47	0.78	0.47	0.63	0.16	0.63
GPT-3.5	5.68	5.96	3.6	1.94	3.46	2.49	1.94	2.63	1.8	1.39	1.66	0.97	1.25	1.39	1.94	1.39	1.66	1.94	1.25	0.83	0.69	2.22	0.69	0.42	2.35	0.83	0.97	1.52	0.97	0.69	0.28	2.08	0.83	0.97	0.55	0.69	0.83	0.69	0.83	1.39	0.42	0.28	0.28	0.42	0.55	0.55	0.42	0.14	0.28
GPT-3.5	3.51	4.56	3.86	2.46	3.51	1.75	2.81	1.23	2.28	1.75	0.53	1.58	1.93	0.35	1.23	1.23	1.75	1.93	1.75	1.4	0.7	1.93	0.18	0.7	2.11	1.05	1.05	1.4	0.88	1.05	0	0.88	0	1.4	1.23	1.75	0.88	0.88	0.53	0.7	0.35	0.88	0.35	0.7	0.18	0.35	1.4	0.35	0.35
GPT-3.5	4.01	3.71	2.97	2.08	2.97	2.82	3.26	2.82	2.97	1.93	1.93	0.59	1.78	0.3	1.93	0.74	1.19	4.3	0.45	0.59	1.04	2.97	0.74	1.34	0.3	1.19	1.34	0.74	0.3	2.08	1.19	1.04	0.45	0.89	0.74	0.45	1.04	0.59	0.45	0.45	1.34	1.04	0.74	0.3	0.15	1.04	0.89	3.26	0.45
GPT-3.5	5.87	4.25	4.69	2.49	4.55	2.79	2.49	1.76	2.05	3.23	1.47	1.47	1.61	0.44	1.61	0.59	1.03	2.49	0.73	0.73	1.32	2.93	0.88	0.88	0.73	1.17	0.88	0.73	0.73	1.17	0.15	0.59	0.73	0.73	1.03	0.73	1.03	0.88	0.15	1.03	0.44	1.17	0.73	0.59	0	0.29	0.59	3.08	0.59
GPT-3.5	4.88	2.76	3.09	2.11	2.76	5.04	2.11	1.79	2.76	1.3	2.93	0.98	1.79	3.25	0.81	1.14	0.65	0.81	3.09	0.98	1.79	0.33	1.95	1.14	0.65	0.98	0.49	1.14	0.49	0.33	0	0.65	1.63	0.49	0.16	0.65	0.98	0.16	0.81	0.16	0.65	0.49	0.49	0.65	0.33	0.81	0.65	0.49	0.98
GPT-3.5	3.59	4.63	3.74	5.23	3.29	3.44	0.75	1.49	2.84	2.24	2.09	0.15	1.2	0.6	1.35	0.9	1.35	1.05	0	1.79	1.64	0.15	1.2	1.05	0.75	1.49	0.75	0.6	1.05	1.2	0.6	0.75	0.3	1.05	0.75	1.05	0.9	1.35	0.3	0.3	0.9	0.45	1.05	0.75	0.15	2.09	0.75	0.3	1.2
GPT-3.5	4.21	4.79	1.89	2.61	1.6	2.47	1.02	1.31	0.44	2.61	1.89	0.29	2.61	0.58	1.89	1.74	1.45	1.74	0.73	1.02	1.31	2.32	0.87	0.15	1.31	3.05	0.44	2.47	1.45	0.58	0.15	0.15	0.29	1.02	0.15	1.16	0.87	1.31	0.15	0.58	0.58	1.16	0.58	1.02	0.44	0.58	0.58	0	0.73
GPT-3.5	3.27	4.46	2.83	3.42	2.83	4.02	2.38	1.79	1.79	1.19	1.19	2.68	1.34	1.64	1.64	0.6	0.89	1.04	2.68	0.89	2.23	0.89	2.38	2.83	1.19	0.74	1.19	0.74	1.04	0.6	0.15	2.08	0.74	0.6	1.19	0.45	0.45	0.6	0.89	0.3	0	0.6	0.3	0.3	0.3	0.74	0.6	0.15	0.45
GPT-3.5	6.78	4.15	3.18	2.35	3.04	4.56	1.38	1.38	2.77	1.8	1.66	3.6	0.28	0	1.24	0.28	1.11	0.83	0.41	2.07	0.97	0.83	1.38	1.24	0.41	0.83	1.38	0.28	0.97	0.55	1.94	0.83	2.77	0.55	1.24	1.38	0.14	0.41	1.8	0.55	0.83	0	0.28	0.55	1.52	0.69	0.41	0	0.55
GPT-3.5	4.5	4.64	4.5	1.89	3.34	0.73	2.61	1.31	2.18	2.32	1.6	1.02	1.16	0	2.03	1.16	1.45	1.45	0.58	0.87	0.87	2.47	1.16	0.44	0.87	0.87	1.02	1.31	0.58	0.73	0.73	0.29	0.73	1.02	1.31	1.02	0.44	0.29	0.87	0.58	0.44	1.16	0.44	0.44	0.58	0.58	0.87	0.44	0.44
GPT-3.5	5.31	5.77	3.19	3.79	3.79	3.34	1.52	2.28	2.58	3.03	1.52	0.91	1.52	1.21	1.67	1.37	1.82	2.43	0.61	0.76	1.06	1.21	0.46	0.61	0.91	0.76	1.52	0.46	1.06	1.52	0.3	1.37	0.91	1.37	0.61	0.46	0.76	0.91	0.91	0.61	1.37	1.06	0.76	0.61	0.46	0.46	0.76	1.82	0.61
GPT-3.5	6.12	4.43	2.75	2.91	2.45	2.6	2.6	2.45	2.75	1.83	0.92	2.75	2.14	0.15	1.83	1.07	0.92	3.21	1.83	2.14	1.38	3.67	0.76	0.61	0.15	1.22	0.76	0.46	1.53	0.76	0.61	0.31	0.61	0.61	1.07	0.76	0.61	0.61	0.46	1.07	1.07	0.61	0.15	0.76	0.31	0.46	0.61	0.61	0.31
GPT-3.5	5.3	4.84	4.21	3.74	3.43	2.96	2.34	2.5	1.72	0.62	1.87	3.28	1.25	1.56	1.56	1.56	2.34	1.09	1.09	2.03	0.31	1.72	0.62	0.47	0.94	1.25	0.78	0.47	0.78	0.47	0.62	0.94	1.56	0.62	1.4	1.09	0.16	0.78	0.94	0.94	0.31	0.16	0.47	0.31	0.62	0.62	0.31	0.62	0
GPT-3.5	4.82	5.12	4.67	2.11	3.46	0.75	2.41	1.96	1.96	1.96	1.66	0.9	1.05	0.45	0.75	1.05	0.3	0.9	1.2	1.81	0.45	2.56	1.66	0.15	1.96	1.05	0.9	2.86	0.45	1.36	1.36	1.2	0.45	1.36	1.66	0.6	0.45	0.45	0.15	0.6	0.3	0.75	0.3	0.15	0.3	0.75	0.75	0.15	0.3
GPT-3.5	4.26	6.06	2.62	2.62	2.13	3.27	2.62	2.62	1.47	1.64	1.47	1.47	2.45	1.8	1.47	0.16	1.15	0.98	0.82	1.15	0.65	0	0.82	0.49	2.29	1.15	0.49	2.29	0.65	1.31	0.16	1.96	1.15	1.31	1.31	1.31	0.82	0.65	0.82	0.49	0.82	1.31	0.82	0	0.49	0.49	0.49	0	0.16
GPT-3.5	7.77	6.13	2.39	2.39	2.24	5.53	1.64	2.39	2.39	2.09	2.09	0.15	0.75	2.09	1.79	0.6	2.24	0.3	1.79	1.49	1.35	0.3	1.05	1.49	1.2	1.05	1.05	0.3	1.49	0.75	0.45	0.6	1.2	0.3	0.9	0.9	0.3	0.45	1.2	1.2	0.75	0.45	0.45	0.3	0.75	0.15	1.2	0	0.45
GPT-3.5	3.18	3.66	3.34	3.18	4.13	2.7	1.11	0.95	2.07	3.02	4.77	0.16	1.75	2.54	1.27	0.48	0.79	2.38	6.68	1.59	0.48	0.79	0.48	0.32	3.34	0.79	0.95	0.32	0.32	2.7	4.13	0.79	0	0.48	0.95	0.95	0.16	0.79	0.16	0.64	0.48	1.91	1.27	0.32	1.43	0.16	0.32	0.48	0.16
GPT-3.5	3.45	1.41	5.65	2.67	3.61	1.1	1.73	2.04	2.83	2.83	3.3	1.73	1.26	2.04	0.94	0.16	0.47	2.04	2.04	1.26	2.51	1.57	1.57	0.63	0.63	1.1	1.1	0.63	0.16	0.94	1.41	0.78	0.31	0.78	0.47	0.78	0.47	0.47	0.16	0.47	1.73	1.41	0.16	0.78	0.47	0.31	0.16	1.73	1.1
GPT-3.5	4.42	4.42	2.21	1.42	1.74	5.37	1.26	1.74	2.69	0.95	1.58	2.84	1.42	0.63	1.26	0.63	0.63	0.16	0.16	1.58	0.32	2.05	0.47	4.42	1.58	1.58	1.74	3	0.63	1.9	0.47	1.9	2.21	0.79	1.9	0.95	0.63	0.63	1.42	0.63	0.95	0.47	0.79	0	0.16	0.16	0.32	0	0.16
GPT-3.5	4.09	4.57	2.36	3.15	2.2	3.78	2.52	1.89	2.2	2.99	1.26	2.52	0.79	3.78	1.73	0	1.57	0	0.63	1.42	1.89	0.16	0.94	2.36	0.94	0.79	1.26	1.57	0.94	0.94	0.16	0.63	1.57	0.63	0.47	0.79	1.26	0.47	0.79	0.79	0.47	0.63	0.47	1.1	0.16	0.47	0.16	0	0.63
GPT-3.5	5.73	4.68	3.62	2.56	3.17	1.51	1.21	2.11	2.26	2.56	0.9	0.45	1.51	1.96	1.81	1.81	1.06	0.75	0.3	1.21	1.36	0.15	0.9	0.45	0.9	0.9	1.36	0.3	1.21	0.45	0.9	0.15	0	1.96	0.45	0.45	0.6	0.75	0.15	0.3	0.75	0.9	0.15	0.9	0	0.3	1.06	0.15	0.3
GPT-3.5	6.29	5.09	4.34	2.69	4.34	3.89	0.9	0.6	2.54	2.1	1.05	0.75	1.95	1.05	2.4	1.2	2.25	1.2	0.15	1.2	0.15	1.2	0.45	1.2	0.75	0.45	1.35	0.9	1.05	0.45	0.45	0.75	0	1.5	0.45	0.6	1.2	0.3	0.75	1.05	0.6	1.35	0.3	0.15	1.35	0.9	1.05	0	0.15
GPT-3.5	3.73	5.19	3.73	6.16	4.54	2.92	2.43	1.94	2.76	1.94	2.11	0.65	1.78	1.94	2.27	2.43	1.78	0.65	0.49	2.11	0.81	0.32	0.49	2.27	0.65	0.81	0.16	0.32	0.97	0.81	1.94	0.49	0.81	0.32	0.97	0.65	0.16	0.49	0.65	0.97	0.65	0.97	0.65	0.49	0.97	2.11	0.81	0	0.81
GPT-3.5	7.42	7.42	3.18	1.52	1.67	2.58	0.76	1.52	1.82	0.45	1.06	0.3	0.91	0.45	2.12	0.45	3.18	0.76	0.3	1.52	0.76	0.15	2.27	0.61	0.45	1.36	0.61	0.61	1.67	1.06	0	0	3.33	1.52	2.42	1.52	0.76	0.91	1.82	0.91	0.15	0	1.06	0.15	0.15	0.45	0	0	0.3
GPT-3.5	3.06	3.49	3.2	2.77	2.04	2.62	1.46	1.75	2.47	3.35	1.31	0.15	1.16	0	2.18	0.73	1.16	2.04	0.15	1.89	1.31	1.31	0.58	0.73	0.44	0.58	0.15	0.29	0.73	1.6	0.44	0.29	0.87	0.87	0.87	0.73	0.58	1.31	1.31	0.73	1.75	0.44	1.46	0.87	0.29	0.58	0.29	1.46	1.16
GPT-3.5	3.78	3.78	3.48	2.27	1.97	3.03	4.24	2.27	2.72	2.87	0.45	4.39	1.06	0	0.91	1.06	1.36	0.15	0	1.36	1.06	0	0.91	0.91	0.91	0.91	1.51	0.3	0.45	1.66	0.76	0.45	0.45	0.61	0.91	1.36	0.61	0.76	0.91	0.3	1.82	0.3	1.06	0.3	0.61	0	0.3	0	0.76
GPT-3.5	3.75	4.4	2.77	2.77	2.77	2.45	2.45	1.47	1.31	1.47	0.98	0.98	2.12	0.65	1.47	1.31	1.14	2.77	3.26	0.82	0.16	2.45	0.49	0.33	0.98	1.79	0.49	2.45	0.49	0.65	0.33	0.82	1.79	0.49	0.82	0.49	1.14	0.33	1.79	1.14	0.65	0.82	0.16	0	0.98	0.49	1.14	0.33	0.16
GPT-3.5	3.75	4.89	2.94	4.08	3.59	3.26	3.92	3.26	2.12	1.79	1.14	2.45	1.47	0.49	1.79	0.98	1.47	2.45	3.43	1.14	0.98	0.33	0.65	0.65	1.14	1.14	0.82	0.16	0.49	0.33	0.33	0.65	0.98	1.79	0.82	0.82	0.33	1.47	0.49	1.14	0.16	0.49	0	0.33	0.65	0.82	0.82	0	0.65
GPT-3.5	4.72	6.19	2.28	6.35	4.23	0.81	1.14	1.47	2.28	2.12	2.77	0.98	1.3	0.33	1.79	0.65	1.79	4.72	1.79	1.3	1.63	2.93	0.33	0.33	1.14	0.81	0.65	0.33	0.98	0.65	0.65	1.95	0.33	0.49	0.33	1.14	1.14	0.81	0.33	0.33	1.47	0.16	1.14	1.47	0.65	0.16	1.3	2.28	0.98
GPT-3.5	5.18	5.49	5.02	5.18	5.18	2.83	2.04	1.73	2.83	0.94	0.47	3.92	1.41	1.73	1.26	2.35	1.41	2.98	0.16	1.88	0.94	4.4	1.26	0.63	0.31	0.94	0.94	0	0.94	0.63	0.94	0.31	0.63	0.78	0.94	0.47	0.63	0.94	0.63	0.94	1.1	0.31	1.1	0.16	0	0.94	0.16	0.31	0.31
GPT-3.5	5.37	5.65	3.39	3.95	2.54	3.53	0.99	0.85	3.25	2.12	2.4	1.69	1.84	1.27	1.27	1.27	1.41	1.69	0.99	2.4	0.99	1.41	1.13	0.85	1.55	0.56	1.13	1.98	0.85	0.99	1.55	0.42	0.28	0.28	1.27	0.99	0.42	0.56	0.28	0.28	1.13	0.71	1.13	0.42	1.13	0	0.85	0.14	0.14
GPT-3.5	4.37	3.92	3.17	2.56	2.87	4.37	1.21	2.11	2.41	1.66	1.96	3.62	1.66	3.92	1.51	0.9	0.75	0.75	1.96	1.06	0.75	2.26	0.45	0.3	1.96	1.66	0.9	2.26	1.36	0.45	0.3	1.21	1.36	1.21	0.6	0.75	0.6	0.6	0.6	0.45	1.06	0.15	0.15	0.6	1.96	0.15	0.15	0.15	0.3
GPT-3.5	2.64	5.14	3.75	3.89	3.61	2.5	1.11	0.42	2.36	1.53	1.53	1.81	1.39	0.28	2.08	0.83	1.53	2.22	5.97	1.67	1.25	1.11	1.53	0.56	3.75	0.83	0.14	1.25	0.42	0.97	0.42	0.69	0.28	0.97	1.11	0.83	0.56	0.97	0.14	0.56	0.42	0.42	0.42	0.69	0.28	0.42	0.28	0.14	0.56
GPT-3.5	5.11	3.8	3.21	2.63	4.23	2.04	1.61	0.73	3.21	1.75	1.61	1.17	1.75	0.29	1.61	1.31	1.31	3.36	6.57	1.61	0.44	0.58	0.58	0.88	3.8	0.88	0.58	1.02	0.44	0.44	0.15	0.58	0.88	1.61	0.44	0.88	0.15	0.58	0.44	0.15	0.29	0.58	0.15	0.15	2.63	1.17	0.58	0	0.44
GPT-3.5	9.21	5.08	3.33	1.59	2.7	1.9	2.38	1.11	3.02	0.79	2.06	0.16	0.32	0	1.59	0.32	1.59	0.16	0	1.43	0.79	0.48	0.32	0.63	0.32	1.11	2.06	0	0.79	0.48	0	3.17	0	3.49	2.38	1.11	1.27	0.95	0.48	0.79	0.48	0	0.32	0.48	1.75	0.16	0.95	0	0.79
GPT-3.5	2.97	6.47	2.97	5.24	2.27	5.24	0.87	0.87	2.97	2.45	3.85	2.62	1.75	1.4	2.62	1.4	1.75	0.7	0.17	0.87	1.57	0.35	1.05	1.05	0.52	0.7	1.4	0.52	1.4	2.27	1.57	0.52	0.52	1.4	1.05	0.87	0.87	0.7	0.17	0.7	0.17	0.87	0	0.7	0	0.7	0.52	0.17	0.52
GPT-3.5	6.33	6.63	2.26	2.56	2.11	3.31	4.52	2.71	2.56	1.05	0.75	0.3	1.05	4.22	2.71	0.75	3.16	1.2	1.81	1.05	1.05	0	1.05	0.9	0.3	1.2	1.66	0	0.75	1.2	0	1.05	0.6	1.51	1.2	1.36	1.51	0.6	0.6	0.45	0.6	0.3	0.9	0.6	0.6	0.3	0.3	0	0.75
GPT-3.5	7.54	5.92	1.33	2.96	1.04	4.14	2.96	1.33	3.25	2.07	1.33	0.44	2.22	1.63	1.63	1.04	1.78	1.33	1.92	1.48	1.18	1.33	0.3	1.78	0.15	0.59	1.33	0.15	0.74	0.3	0.15	0.44	0.59	0.89	0.44	0.74	1.33	0.15	0.74	0.3	1.04	0.74	0.3	1.04	2.81	0.3	1.04	0.15	0.59
GPT-3.5	6.31	4	4.31	2.31	2.92	4.15	2.31	1.38	2.31	2.77	0.62	0.62	1.38	4.31	2.15	0.15	2.62	0	0	0.92	0.92	0.62	0.46	1.54	0.46	1.08	0.15	0.62	0.77	1.08	0.15	1.54	0.62	0.46	0.46	1.08	1.08	1.38	0.92	0.15	0.46	0.62	0.62	0.77	1.85	0.92	0.31	0.62	0.62
GPT-3.5	7.94	4.58	3.05	2.44	2.75	3.51	1.07	1.83	2.29	1.37	1.83	0.31	1.98	4.12	1.37	1.22	0.76	0.61	0.31	1.37	0.46	1.07	0.92	1.22	1.37	1.07	1.53	0.31	0.92	0	0	1.68	0.92	0.61	0.46	0.92	0.61	0.76	0.76	0.46	1.07	0.15	0.61	0	1.98	0.76	0.46	0	0
GPT-3.5	4.53	6.56	3.44	3.59	3.91	2.03	1.09	1.88	1.72	1.41	1.88	0.16	2.81	0.62	1.88	3.28	1.41	3.12	0	0.47	1.72	3.59	2.5	0.31	0	0.62	1.88	0.16	0.62	0.47	1.09	0.47	0.47	0.78	0.47	0.78	1.41	0.62	0	0.31	0.31	0.62	0.47	0.31	0.47	0.62	0.62	0.94	0.31
GPT-3.5	2.41	3.69	1.93	1.77	1.28	2.41	2.09	3.37	2.41	1.93	3.05	0.8	1.61	2.73	1.44	0.48	1.28	0	0.64	1.44	1.12	1.28	0.96	0.32	0.64	1.12	0.96	1.12	0.64	1.77	0.48	0.48	0.8	0.8	0.64	0.96	0.96	0.64	0.32	0.48	0.8	1.12	0.8	0.48	0.64	0	0.48	0.16	0.8
GPT-3.5	5.57	3.95	3.77	1.97	3.23	2.87	3.77	3.77	3.05	0.72	1.26	2.69	1.8	0.36	1.26	1.8	0.72	1.08	0.18	1.97	0.72	2.69	0.54	0.18	0.18	1.08	0.72	0	0.36	1.8	0.54	0.54	0.18	1.08	1.97	0.54	1.26	0.54	0.18	0.72	1.26	0.18	0.54	0.18	0.54	0	0.36	0	0.36
GPT-3.5	7.19	4.25	4.08	1.31	3.43	5.72	2.94	2.45	3.43	1.63	0.16	4.08	2.12	0.49	1.47	0.98	1.14	0.33	0.33	1.31	2.12	2.12	1.96	0.98	0.16	1.47	1.47	0.16	0.98	0.82	0.33	0.82	0.98	2.12	0.49	0.49	0.98	1.47	0.98	0.82	1.47	0.82	0.65	0.65	0.16	0.33	0.65	0	0.98
GPT-3.5	4.05	5.55	3.6	4.8	3.6	5.7	1.65	2.85	2.25	1.8	1.8	1.35	2.4	0.6	1.95	1.2	2.7	0.75	0.6	1.2	0.6	0.6	0.3	3.3	0.9	1.05	0.9	0.15	1.8	0.45	0.15	0.75	1.65	0.9	0.6	0.45	0.15	0.6	1.5	1.2	0.75	1.2	0.6	0.45	0.3	0.45	0.75	0.15	0.45
GPT-3.5	5.86	5.25	2.93	2.01	1.08	3.55	1.39	1.39	2.47	1.54	1.08	0.15	1.54	4.17	1.54	1.08	1.39	1.7	0.31	2.16	1.23	0.93	1.08	2.47	0.46	0.31	1.7	0.46	0.93	0.62	0.15	1.08	1.08	0.62	0.93	0.77	1.7	0.62	1.54	0.31	0.31	0.46	0.62	0.62	0	1.08	0.93	0	0.62
GPT-3.5	4.94	6.89	4.34	1.65	3.74	2.84	1.95	1.95	1.05	0.9	0.75	0.75	1.95	0.3	2.84	4.19	2.99	1.05	1.35	0.6	0.75	0	1.35	0.45	0.45	1.2	1.95	0	0.9	0.45	0.45	0.3	0.6	0.6	1.05	1.05	0.9	0.45	0.3	0.6	0	0.6	0	0	0.15	0.3	0.6	0.15	0.3
GPT-3.5	4.49	5.45	1.28	2.72	1.12	4.49	3.37	0.96	1.92	1.12	2.08	0.48	1.92	2.72	2.08	2.56	0.8	0.48	0	1.12	0.48	0.48	0.64	1.12	1.44	0.48	1.12	4.33	0.32	1.12	0.8	0.48	1.28	0.64	1.12	1.12	0.16	0.32	1.28	0.32	1.28	0	0.8	0	1.28	0.32	0.64	0.48	0.48
GPT-3.5	4.19	5.12	1.55	2.64	1.24	4.66	2.95	2.95	2.8	2.33	2.48	5.43	1.71	1.09	1.55	0.62	1.24	0.62	0	0.93	1.09	4.66	0.62	0.62	0.47	0.93	0.62	0.78	1.4	0.93	1.4	1.09	2.48	0.78	0.31	0.62	2.02	0.78	1.86	1.24	0.78	0.78	0.78	0.78	0.62	0.31	0.62	0.31	0.62
GPT-3.5	6.53	4.62	5.57	4.46	6.69	3.34	1.59	2.55	2.87	2.39	1.11	1.75	1.43	1.11	1.27	2.07	1.43	1.75	0.48	1.27	0.8	1.43	0.64	0	0	0.64	2.23	0	0.64	0.96	1.43	0.8	2.07	0.64	0.64	0.96	0.32	0.48	1.27	0.64	0.96	1.11	0.8	0.32	0	0.16	0.16	3.66	0.64
GPT-3.5	4.23	5.29	3.32	3.47	2.57	4.83	3.02	1.66	1.66	1.66	2.27	2.57	1.81	0.91	2.42	1.36	2.42	0.91	0	1.81	0.45	0.45	0.6	1.06	0.45	0.3	1.51	1.96	0.45	1.66	1.81	1.06	0.76	0.76	0.6	1.36	0.3	1.06	0.76	0.76	0.3	0.6	0.45	0	0	0.6	0.6	0.3	0.3
GPT-3.5	4.29	3.83	5.05	2.3	4.29	4.29	4.59	4.9	1.84	1.53	1.84	2.3	1.84	1.07	1.84	0.77	1.68	0.15	0.31	1.53	0.77	0.31	1.07	0.46	1.07	0.61	0.92	1.53	0.61	1.38	0.77	1.84	0.92	0.92	0.77	0.46	0.46	0.46	0.92	0.92	1.38	0.92	0.31	0.15	0.46	0	0.46	0	0.46
GPT-3.5	3.29	5.17	3.29	3.92	3.29	0.94	0.94	0.78	2.19	1.88	2.04	0	1.1	0.16	1.72	0.63	2.04	2.98	2.82	1.25	1.57	0.16	1.88	0.63	1.88	0.94	0.47	0.94	1.1	0.31	0.94	0.94	0.31	0.63	0.47	0.94	0	0.16	0.47	0.16	1.88	0.63	1.1	0.47	0.47	0.47	0.47	0	0.63
GPT-3.5	2.68	4.88	3.31	2.83	2.2	1.89	2.36	1.89	2.99	1.89	1.26	0.47	2.05	0.31	1.57	0.94	2.05	2.36	3.15	1.89	0.63	0.16	0.47	0.63	1.73	0.63	0.47	0.63	0.47	1.73	1.1	0.79	0.94	0.63	0.31	0.63	0.47	0.47	0.63	0.47	0.47	0.79	1.26	0.47	0.31	0.31	0.63	0.31	0.16
GPT-3.5	2.23	4.6	2.67	5.34	2.23	1.19	0.59	1.19	1.78	2.82	2.37	2.37	0.74	0.3	1.48	0.74	1.19	0.59	0	1.04	2.23	0	1.34	1.78	0.3	0.3	1.04	0.3	1.04	0.74	1.63	0.59	0.74	0.3	1.04	1.19	0.3	0.59	0.74	0.45	1.34	0.74	0.89	1.04	0.45	1.93	0.3	0	0.45
GPT-3.5	4.32	4.48	4.01	4.78	2.47	2.93	0.93	0.31	3.09	1.7	1.23	4.17	1.85	1.23	1.08	2.01	1.08	1.23	0.31	0.77	1.08	0	0.77	1.23	0.62	1.23	1.39	0.46	1.08	0.62	0.31	0.77	1.08	2.01	0.93	0.93	0.93	0.93	0.31	0	0.77	0.46	0.62	0.46	0.62	1.7	0.46	0.93	0.31
GPT-3.5	4.03	3.88	4.19	2.79	3.57	2.33	2.95	1.4	2.48	1.55	2.48	0.78	1.4	0.16	1.71	1.24	1.86	3.88	0.47	1.55	0.78	0.31	0.47	1.55	0.93	0.47	0.93	0.93	0.62	1.4	2.17	1.4	1.4	0.93	0.47	0.62	1.24	0.31	0.47	0.93	1.09	0.31	0.78	0.47	0.31	0.62	0.93	0.16	0.62
GPT-3.5	2.76	4.3	2.46	3.99	2	3.84	1.23	0.46	2.46	0.92	3.69	0.77	0.61	0	1.69	0.31	1.54	1.69	0.77	0.46	1.84	0	2	3.07	1.08	0.31	0.61	1.23	1.08	0.46	0.92	0.31	0.31	0.61	1.23	0.61	0.31	0.46	0.46	0.15	1.84	0.15	0.92	0.15	1.08	0.92	0.92	0	0.92
GPT-3.5	5.39	5.08	3.24	4.47	2.16	4.93	3.7	2.93	2.31	3.08	1.08	1.39	0.92	0.31	1.54	0.31	1.85	0.46	0	0.77	2	0	0.77	0.46	0.77	0.31	1.54	0.31	0.62	1.85	0.31	0.62	3.54	0.46	0.46	1.54	0.46	0.92	5.08	0	0.31	0.46	1.39	1.23	1.08	0.15	1.08	0.15	1.54
GPT-3.5	5.42	4.78	2.87	3.19	3.51	3.35	1.91	4.47	1.59	2.55	3.67	0.16	1.75	0.16	3.03	1.28	2.23	2.07	1.44	0.64	1.44	5.58	0.64	0.32	1.12	0.16	0.96	1.75	1.12	0	0.32	0.16	0.96	0.96	0.16	0.64	0.64	1.44	0.96	0.16	1.75	0.48	0.32	0.96	0.16	0.16	0.48	0	1.12
GPT-3.5	4.02	8.05	2.79	4.8	2.48	3.72	2.94	2.79	1.7	1.55	1.7	0.77	1.08	2.01	4.02	2.01	3.87	0.93	2.01	1.24	0.46	0.15	1.08	2.79	2.79	0.15	0.46	1.55	3.87	0.15	1.08	0	0.31	0.31	0.62	0.93	0.77	0.46	0	1.24	0.46	0	0.15	0.46	0.15	2.32	0.15	0	0.46
GPT-3.5	3.09	4.86	2.8	4.57	4.12	4.71	1.47	1.62	1.62	1.77	3.83	2.36	1.47	0.59	2.21	1.47	2.06	0.59	3.83	0.59	1.03	0.15	0.59	1.03	2.21	0.88	1.47	1.33	0.59	0.88	1.03	0.44	1.03	1.18	0.59	1.03	0.15	1.03	0.59	0.29	0.29	0.74	0.74	0.59	0	0.74	1.03	0	0.74
GPT-4	4.32	3.09	4.63	3.7	3.7	1.54	1.7	2.31	3.55	2.01	1.85	2.78	1.54	0.46	1.7	0.93	1.54	2.01	0.62	1.85	1.08	2.16	0.93	0.15	0.46	0.93	0.93	0.15	1.54	1.23	1.23	0.77	0.62	0.62	0.93	0.15	0.15	1.08	0.62	0.46	0.46	0.77	0.62	0.46	0.31	0.31	0.15	2.78	0.62
GPT-4	4.65	4.49	4.33	5.14	4.33	3.21	1.61	1.44	2.09	1.61	2.25	3.37	1.61	1.44	1.44	0.96	1.28	1.61	1.61	1.44	0.64	0.8	0.96	1.44	1.44	1.28	1.28	0.16	1.28	0.64	2.25	1.93	0.8	0.48	0.96	0.64	0.64	0.96	1.77	1.28	1.44	0.64	0.64	0	0.64	0.16	0.16	2.09	0.48
GPT-4	4.08	3.02	5.44	2.11	4.68	2.72	2.57	2.11	1.66	2.11	1.66	1.66	1.81	4.08	1.36	1.51	1.06	0.6	2.42	0.6	0.91	0.45	0.91	0.76	2.42	1.21	1.36	0.6	1.06	0.76	0.15	0.76	0.3	0.91	1.36	0.76	0.6	1.06	0.45	0.6	0.15	0.91	0.6	0.3	0.15	0.15	0.6	0	0.45
GPT-4	4.62	3.73	3.28	2.68	3.13	4.32	1.64	0.45	2.09	2.24	2.53	1.64	2.24	4.77	0.75	1.79	0.75	0.3	1.79	1.04	1.04	0.6	0.45	2.38	1.34	0.89	2.09	0.3	1.04	1.19	0.3	0.15	0.6	0.6	0.15	0.89	0.75	0.6	0.75	0.6	0.6	0.89	0.6	0.6	0.15	0.45	0.15	0.3	0.6
GPT-4	4.86	4.26	2.74	3.5	2.58	4.41	1.98	2.74	2.43	1.82	2.28	2.28	1.67	4.1	0.91	0.76	0.76	0.76	0.61	1.67	1.06	2.28	0.76	0.15	0.46	1.06	0.76	0	1.22	1.67	0.61	0.3	0.61	0.91	1.67	0.61	1.37	0.76	0.76	0.61	0.76	0.61	0.61	0.61	0	0.3	0.3	0.46	0.3
GPT-4	5.75	4.24	3.78	4.39	3.78	4.39	1.82	3.48	2.12	2.57	2.72	1.82	1.82	6.05	1.66	0.76	1.66	0.61	0.15	1.06	1.66	0.45	0.61	0.61	0.45	0.3	0.91	0.76	2.42	0.61	0.76	0.3	1.06	1.36	0.61	0.45	0.3	0.91	1.21	0.61	0.76	0.91	0.3	1.36	0	0.61	0.45	0.15	0.45
GPT-4	6.94	7.39	1.62	3.25	1.48	4.73	2.66	1.77	2.66	1.48	0.89	0.74	2.22	1.62	1.62	1.48	1.77	0.15	0	1.48	0.15	0.15	0.59	2.95	0.44	1.03	1.33	0.59	1.03	0.3	0.44	1.77	1.18	1.62	1.18	0.59	1.62	0.59	0.74	0.44	0.44	0.59	0.15	0.15	0.44	1.03	0.3	0.15	0.15
GPT-4	7.01	6.72	1.49	4.18	1.34	4.48	1.79	1.04	2.54	1.19	0.75	0.75	2.24	1.04	1.19	1.79	1.19	0.15	0	1.64	0.3	0	0.45	3.13	0	0.45	1.34	0.3	0.45	0.9	0.45	1.34	1.79	1.34	1.79	1.49	0.6	0.45	1.49	0.9	1.34	0.9	0.3	0	0.9	0.9	1.04	0	0
GPT-4	2.63	3.4	4.64	3.25	2.47	3.86	3.25	2.78	2.47	2.63	2.47	1.7	0.93	1.39	1.24	0	2.32	0.46	0.31	1.08	2.32	0.31	1.55	0.31	0.93	0.77	0.77	0.93	0.15	1.24	1.08	0.15	1.55	0.77	0.62	0.93	1.08	0.62	1.55	0.62	0.77	0.31	1.24	1.55	0.15	0.77	0.46	0	1.55
GPT-4	5.7	6.35	2.12	2.28	1.63	4.07	1.95	1.79	2.12	1.47	1.3	2.44	0.98	0.98	2.77	0.49	2.61	0.98	2.77	1.63	0.49	1.95	0.65	1.79	1.63	1.3	0.33	0.49	1.63	0.49	0.33	1.3	0.81	0.81	0.81	0.65	0.81	0.65	0.33	0.33	0.98	0.49	0.65	0.33	0.33	0.33	1.14	1.47	0.65
GPT-4	4.17	6.03	3.71	2.16	3.09	3.25	2.47	3.86	2.16	1.7	1.7	0.46	1.55	0.31	2.16	1.24	1.85	1.85	1.08	1.24	0.93	2.16	0.77	1.39	3.09	0.62	0.77	2.16	0.77	0.93	0.46	2.32	0.31	0.77	0.15	0.93	0.46	0.77	0.46	1.24	0.46	0.77	0.46	0.46	0.31	0.46	0.15	0.15	0.46
GPT-4	6.05	5.34	3.2	2.49	2.85	1.25	2.67	1.96	3.02	1.6	1.96	1.6	1.6	0.71	1.25	2.14	1.25	2.14	1.07	1.42	0.71	1.96	0.18	0.71	0.71	0.36	1.25	0.89	1.25	0.36	0.36	1.6	0.71	1.07	0.71	0.71	0.71	0.71	0.89	1.07	0.18	0.71	0.18	0.71	0.36	0.18	0.53	0	0.53
GPT-4	4.59	4.59	2.87	2.44	1.58	1.87	3.3	2.73	2.01	1.43	1	0.72	2.58	0.57	0.86	0.57	1.58	2.87	0	0.72	0.43	0.43	0.14	1.29	0.14	2.58	1.29	0.29	0.86	1.87	1.72	1.43	1	0.72	1.43	0.43	0.57	0.86	0.57	1	1.29	0.57	1.15	0.43	0.43	0.86	1.72	0.14	0
GPT-4	3.4	3.7	3.55	2.22	2.22	2.96	1.92	1.33	1.63	1.92	1.04	2.51	2.66	0.74	0.74	1.04	0.74	0.44	0.89	1.04	0.3	1.04	0.44	1.18	0.74	1.04	1.33	1.63	0.89	2.07	0.89	0.15	1.18	0.44	0.74	0.74	1.33	0.74	1.48	2.07	1.33	1.48	0.74	0	0.44	0.15	0.59	1.04	0.15
GPT-4	5.36	6.31	2.37	2.05	2.05	2.84	1.89	2.05	2.68	2.05	0.47	0.32	1.42	1.89	2.21	1.26	2.21	1.26	2.05	1.26	0.95	0	0.95	1.42	1.1	0.32	1.42	0.95	1.26	1.26	0.16	1.42	0.47	0.16	0.95	0.32	1.26	0.79	0.79	0.16	0	0.79	0.32	0.32	0.16	0.95	0.63	0	0
GPT-4	2.22	3.49	4.44	3.81	3.17	2.38	1.59	1.27	2.06	1.27	1.59	0.48	1.9	0.79	2.06	1.59	2.22	0.79	0.95	1.59	0.32	0.32	0.32	1.75	1.27	0.63	0.16	0.95	0.79	1.59	0.95	0.48	1.43	0.63	0.95	1.11	0	0.79	0.79	0.32	2.22	0.63	1.27	0	0.16	0.79	0.63	0.32	0.16
GPT-4	3.04	3.35	2.56	1.44	1.28	3.04	1.28	2.24	2.08	1.76	2.08	0.8	3.04	0.48	0.96	0.8	0.8	1.6	0.16	1.12	1.12	2.72	0.96	1.12	0.64	3.51	0.8	2.4	0.8	0.32	0.32	0.32	0.96	0.8	0.96	0.64	1.44	0.32	0.16	0.64	0.64	0.64	0.64	0.8	0.48	0.64	0.32	0.48	0.32
GPT-4	4.14	2.87	4.62	2.39	3.5	3.66	2.39	1.59	1.91	1.43	0.8	2.55	1.91	0.64	1.59	1.27	0.48	1.43	2.23	0.32	1.43	1.43	1.11	2.39	0.96	1.43	1.11	0.32	0.64	1.27	0	4.14	0.48	0.8	0.8	0.96	1.27	0.32	0.16	0.16	0.16	0.48	1.27	0.32	0.8	0.48	1.27	0.32	0.48
GPT-4	5.08	6.16	1.69	4.47	1.23	4.78	1.39	2.77	2.16	1.39	1.85	4.01	2.31	0	1.54	1.69	1.08	0.92	0.46	2.93	0.15	0.15	1.08	0.92	0.31	1.23	0.77	0.15	0.92	0.92	1.39	0.92	2.47	0.46	1.08	1.08	0.46	0.46	1.08	0.15	0.62	0.62	0.46	0	0.92	1.08	0.62	0	0
GPT-4	3.96	4.11	1.91	1.61	1.76	2.2	2.93	1.47	1.61	1.76	1.61	1.61	2.2	0.29	0.88	0.88	1.17	0.44	1.17	1.03	0.44	1.76	1.17	0.29	2.05	2.79	1.03	1.91	0.73	0.88	0.15	0.15	0.44	1.17	0.59	0.59	0.73	0.44	0.15	0.44	0.15	1.03	0.15	0.15	0.59	0.59	0.73	0	0.15
GPT-4	4.68	5.77	2.81	3.9	2.34	3.43	2.5	3.74	2.34	1.87	3.74	1.72	1.87	0.78	1.72	1.09	1.25	1.56	1.25	0.78	1.09	3.74	0.62	0.16	1.09	1.56	1.25	1.09	1.09	1.4	0.31	1.4	0.94	1.09	0.62	0.31	1.4	0.78	0.78	0.94	0.62	0.78	0.31	0.62	0.16	0.31	0.47	2.34	0.47
GPT-4	5.41	3.95	4.09	2.19	3.51	2.78	3.36	2.19	2.05	1.17	1.9	3.22	1.9	1.02	1.75	1.02	2.34	3.07	2.63	1.32	0.88	2.78	0.73	1.9	1.46	1.32	0.88	0.15	0.88	0.73	1.32	0.58	1.61	0.44	0.44	0.73	0.44	1.02	1.46	1.46	0.58	0.58	0	0.58	0.58	0.29	0.73	0	0.73
GPT-4	4.83	4.22	4.68	5.88	6.79	2.71	2.26	2.41	1.81	1.66	2.26	2.87	1.81	1.51	1.51	1.66	2.56	1.06	1.66	1.21	0.75	1.51	0.6	0.15	0.9	0.6	0.6	0.15	0.9	0	0.9	0.6	1.66	0.75	0.6	0.9	0.3	0.9	1.66	0.6	0.75	0.6	0.3	0.45	0.15	0.9	0.9	1.21	0.45
GPT-4	2.97	2.97	5.16	1.88	2.81	1.72	5.47	4.22	2.81	2.19	1.72	0.47	1.25	1.09	1.41	0.62	1.25	1.56	0.47	1.72	0.78	1.72	1.25	0.47	2.03	2.34	0.78	2.97	0.16	0.94	2.5	0.62	0.47	0.62	1.25	0.78	0.62	0.31	0.47	0.47	0.62	1.09	0.47	0.47	0.31	0.16	0.62	0.31	0.62
GPT-4	6.67	6.02	2.44	3.25	1.95	4.39	0.98	1.79	3.09	1.63	1.46	2.28	1.46	1.3	1.3	1.3	1.46	0.49	0.16	1.95	0.33	0	0.49	1.63	0.81	0.49	1.63	1.79	1.46	0.81	0	1.79	0.49	0.65	1.3	0.98	0.49	0.33	0.65	0.16	1.63	0.81	0.98	0.33	0.16	0.33	0.81	0.33	0.16
GPT-4	6.67	4.59	3.11	2.07	1.93	4.74	2.22	4.89	2.37	0.89	4.15	1.04	1.63	3.41	1.19	1.33	1.19	0.3	2.22	2.07	2.07	1.48	1.48	1.04	1.19	0.44	0.44	0.59	1.63	0.44	0.44	0.89	1.63	0.74	1.04	1.19	0.44	0.74	0.3	0.74	0.44	0	0.3	0.74	0.74	0.3	0.44	0	0.3
GPT-4	3.17	4.28	3.17	4.44	4.75	3.17	2.54	0.32	2.06	1.74	3.49	2.85	2.06	0.32	1.27	0.79	1.43	2.22	4.75	0.95	1.74	0.95	1.11	0.48	2.54	0.95	0.32	0.16	0.32	0.48	4.44	0.32	0.63	0.79	0.48	0.63	0.79	1.43	0.48	0.79	1.27	0.32	1.27	0.79	0.63	0.32	0.95	1.58	0.95
GPT-4	3.41	4.3	2.67	2.52	2.67	2.08	0.89	1.34	1.93	3.26	2.67	1.34	1.63	2.37	0.89	0.89	0.15	1.78	2.52	1.19	2.08	0.74	1.34	0.15	2.08	1.34	1.63	0.45	0.89	0.74	2.82	0.3	0.45	1.48	0.3	0.74	0.89	1.34	0.45	0.59	0.15	1.19	1.48	1.04	0.15	0.3	0.3	1.48	0.45
GPT-4	5.67	3.52	3.52	1.99	3.06	4.75	3.37	1.53	3.22	1.99	1.68	3.68	1.53	1.38	1.68	0.77	1.07	0.77	1.38	1.53	0.92	1.38	0.92	2.14	2.14	0.61	0.77	2.76	1.84	0.61	1.38	1.07	2.14	0.46	0.61	0.61	1.38	0.77	1.38	1.07	0	0.31	0.61	0.46	0.77	0.31	0.15	0	0.31
GPT-4	5.29	3.38	2.5	2.5	2.2	4.11	1.91	1.76	2.06	1.17	2.2	4.55	1.32	3.38	0.73	0.44	0.59	0.29	0.44	1.62	1.17	0.29	0.44	0.73	1.76	0.73	0.73	3.23	1.17	0.44	0.44	1.17	1.91	0.29	1.03	0.15	0.73	0.29	1.47	1.47	0.29	0.29	0.15	0.59	0.73	0.29	0.44	0.15	0.59
GPT-4	3.67	3.84	4.84	2.34	4.17	2.34	0.83	1.17	2.5	1	1.17	1.17	2	1.5	1.5	1	1.34	1.34	2	0.83	0.5	0.83	0.17	0.5	1.84	2.34	1	1.34	1.34	1.17	0.67	0.83	0.33	0.83	1.67	0.33	0.83	0.5	0.17	1	0.17	0.5	0.33	0.5	0	0.17	0	0.5	0.33
GPT-4	3.67	3.84	4.84	2.34	4.17	2.34	0.83	1.17	2.5	1	1.17	1.17	2	1.5	1.5	1	1.34	1.34	2	0.83	0.5	0.83	0.17	0.5	1.84	2.34	1	1.34	1.34	1.17	0.67	0.83	0.33	0.83	1.67	0.33	0.83	0.5	0.17	1	0.17	0.5	0.33	0.5	0	0.17	0	0.5	0.33
GPT-4	2.83	4.88	3.15	6.14	3.31	2.36	1.57	0.94	2.52	1.73	2.2	1.42	1.26	1.26	1.73	2.68	2.2	1.1	1.89	0.79	0.94	0.79	0.94	0.79	0.47	0.63	0.79	0.79	0.94	0.16	0.79	0.79	0.63	0.79	1.26	0.47	0.47	1.42	0.79	0.63	1.26	0.79	0.79	0.47	0.47	2.36	0.31	0	0.47
GPT-4	6.86	6.71	3.73	2.83	3.43	4.02	2.68	1.94	2.38	2.24	1.34	0.15	1.64	0.75	1.79	0.89	2.09	0.45	0.6	0.6	0.75	0.15	1.94	0.6	1.34	0.75	0.89	1.19	1.04	0.6	1.49	0.75	1.49	0.45	0.89	0.45	1.34	0.89	1.49	1.04	0.15	1.04	0.6	0.15	0.15	0.75	1.34	0.45	0.3
GPT-4	4.1	3.19	2.58	2.13	2.13	2.58	2.13	3.8	2.89	3.19	1.37	0.46	2.28	0	1.98	0.76	1.06	2.89	0.76	1.37	1.22	2.13	0.76	0.61	0.91	0.76	0.76	0.15	0.46	1.06	0.61	0.61	0.91	0.91	0	0.3	1.06	1.98	1.06	0.61	1.37	1.06	1.06	0.76	1.37	0.3	0.76	0.91	0.61
GPT-4	4.69	2.98	3.41	1.85	2.7	3.84	3.55	1.56	2.41	1.99	0.71	4.12	1.85	0	1.56	0.43	0.85	0.57	0.28	1.42	1.7	0.99	0.85	0.71	0.71	1.99	1.42	1.28	1.14	0.99	1.99	0.43	0.43	1.42	0.85	0.85	0.99	1.42	0.71	0.28	1.14	0.71	0.71	0.85	0.43	0.14	0.28	0.14	0.57
GPT-4	5.9	4.19	2.48	2.33	1.55	4.04	2.17	1.09	2.17	0.93	0.93	0.16	1.4	1.09	1.24	1.4	0.78	1.86	3.42	0.31	1.4	2.02	1.09	0.47	1.09	1.55	0.78	2.48	0.31	1.09	0.16	1.09	1.24	0.93	0.16	0.47	0.47	1.24	1.4	1.09	0.31	0.31	0.16	0.31	2.17	0.62	0.62	0	0.62
GPT-4	3.74	3.91	2.72	3.06	2.38	3.74	2.89	3.57	1.87	2.04	1.87	2.21	1.19	0.68	1.7	1.53	1.02	1.36	3.06	0.68	1.36	0.34	0.85	0.34	1.02	0.85	1.02	0.85	0.17	1.02	0.51	0.68	2.04	1.19	0.34	0.85	0.34	1.53	0.85	0.85	0.17	0.85	0.17	0.51	1.19	0.34	0.17	0.34	0.51
GPT-4	5.55	3.75	3.3	2.85	4.95	1.95	1.8	1.5	2.25	2.7	1.95	1.05	2.4	1.35	1.35	1.2	0.9	2.55	1.8	1.5	0.6	2.55	0.3	0.45	1.35	0.75	1.5	1.05	0.45	1.2	1.65	0.6	0.9	1.35	0.3	0.75	1.05	0.6	0.3	0.3	0.45	1.5	0.75	0.45	1.35	0.45	0.6	0	0.15
GPT-4	4.41	4.41	4.26	4.56	4.41	2.79	1.62	1.18	2.35	1.47	1.47	3.82	2.06	0.74	0.74	2.21	0.74	0.88	1.47	1.62	1.62	1.76	1.32	0	1.03	0.74	0.88	0.88	0.88	0.88	1.47	1.76	1.03	0.29	0.29	0.59	0.59	0.44	0.59	1.03	0.44	0.59	0.29	0.44	0.29	0.59	0.15	0.29	0.59
GPT-4	3.98	2.95	3.39	1.47	3.39	2.21	1.47	1.47	2.21	1.91	2.06	2.06	1.33	0.29	1.62	0.74	0.88	3.53	4.86	1.62	0.59	2.36	0.59	0.59	3.53	1.03	0.29	1.62	0.74	0.74	1.62	0.59	0.44	0.44	0.88	0.59	0.44	0.88	0.29	0.74	0.44	0.74	0.29	0.29	2.21	0.29	0.74	0.44	0.44
GPT-4	5.71	4.08	2.28	1.79	2.12	3.75	3.1	2.61	2.61	1.96	1.96	5.71	1.47	2.77	1.47	0.49	1.63	0.33	0.65	0.98	0.49	4.08	0.49	0.16	1.14	0.65	0.16	3.26	1.14	0.65	0.16	1.47	1.14	0.33	0.98	0.33	0.65	1.14	0.49	0.33	0.49	0.65	0.16	0.16	1.47	0.16	0.16	0	0.33
GPT-4	2.47	4.63	2.47	4.63	3.24	3.4	1.85	1.7	1.39	1.85	2.47	2.78	2.16	0.93	2.31	0.93	2.47	1.23	5.56	1.08	0.46	1.08	0.62	2.16	2.01	0.93	1.08	1.08	0.46	0.31	1.08	0	0.93	0.62	0.31	0.62	0.46	0.93	0.46	0.77	0.31	1.23	0.62	0	0.31	0.93	0.62	0.31	0.31
GPT-4	4.72	4.42	3.1	3.1	3.39	1.18	2.65	1.03	2.36	2.06	2.21	2.06	0.74	0	1.47	0.44	1.77	3.54	5.01	0.59	0.44	0.44	0.44	0.59	1.77	0.44	0.88	0.59	0.88	0.44	1.47	0.44	0.88	0.74	1.62	0.29	0.74	1.03	0.74	0.88	0	0.29	0.44	0.44	0.44	0.29	1.62	1.62	0.44
GPT-4	6.65	4.21	3.24	1.78	2.76	4.05	2.43	0.81	2.59	2.59	1.78	0.49	1.62	0	1.3	0.65	1.62	0.32	0.65	1.13	0.81	0.49	0.81	0.65	0.97	1.46	0.97	0.97	0.32	0.97	0.81	2.76	0.16	1.3	0.49	1.13	0.65	0.49	0.32	0.65	0.65	1.13	0.81	0.32	1.46	0.81	0.49	0.16	0.65
GPT-4	3.32	2.99	3.99	3.99	4.49	3.32	2.66	1.16	1.99	1.99	3.65	3.32	1.66	1	1	1.5	1.16	1.66	2.82	1.5	0.83	0	0.33	1.16	1	0.83	1.16	0.66	1	0.66	2.16	1.33	1.16	0.33	0.66	0.66	0.66	0.17	0.33	0.33	0.17	1	0.17	0.83	0	0.33	0.17	1.83	0.33
GPT-4	6.93	4.62	2.77	3.08	2.93	5.24	3.08	1.69	2.31	2	0.46	1.08	1.54	5.55	1.23	0.92	1.69	2.16	1.85	1.08	0.46	0.31	0.31	0.46	0.31	1.08	1.08	0.92	1.54	1.54	0.46	0.62	1.08	0.77	0.92	0.77	1.08	0.92	0.62	0.62	0.46	0.77	0.62	0.46	0.62	0.31	0.77	0.31	0.15
GPT-4	8.28	3.53	3.99	2.76	4.75	5.21	2.91	2.76	1.99	1.99	1.69	0.92	1.69	3.68	0.92	0.92	1.07	0.31	1.69	0.92	1.53	1.38	0.92	0.46	0.15	1.38	1.07	0	0.77	0.46	0.15	0.92	1.07	0.77	0.77	0.61	0.31	0.92	1.23	1.23	0.46	0.77	0.15	0.46	1.84	0.46	0.31	0.15	0.61
GPT-4	7.88	5.1	3.25	2.01	3.09	3.25	2.94	1.85	2.94	2.16	0.93	0.77	1.08	6.96	1.39	1.08	1.24	0.15	0.15	1.08	0.93	0.62	1.39	2.63	0.62	0.62	0.77	0.62	1.85	0.62	0	1.55	0.46	0.15	0.46	0.62	0.93	0.93	0.62	0.31	0.15	0.31	0.31	0.31	1.08	0.31	0.46	0.46	0.46
GPT-4	6.41	3.59	4.06	2.03	3.44	2.03	1.09	1.72	2.81	2.19	2.03	0.31	1.72	8.28	0.94	0.94	1.25	0.94	0.94	1.41	0.94	1.56	0.62	0.78	2.19	0.78	0.47	0.78	1.25	0.94	0	1.25	1.25	0.16	0.94	0.94	0.47	0.78	0.94	0.62	0.31	0.62	0.47	0.62	0.94	0.31	0.31	0	0.47
GPT-4	4.02	4.64	3.87	4.18	3.41	2.32	2.32	1.39	2.17	2.48	2.79	0.31	2.17	0.62	0.62	1.24	0.93	3.56	2.48	1.24	0.93	3.25	0.93	0.31	0.62	1.24	0.31	0.31	0.77	1.7	1.08	0.46	0.62	1.24	0.15	0.31	1.7	0.77	0.46	1.55	0.31	1.08	1.39	0.62	0.31	1.24	0.31	2.48	0.62
GPT-4	4.04	3.55	3.07	2.58	2.91	1.94	2.75	3.07	2.26	1.62	1.45	2.26	1.29	2.1	0.65	0.48	0.81	0.48	1.45	1.45	1.78	1.13	1.78	0.32	1.13	0.65	0.32	0.97	0.48	0.48	0.65	0.81	0.97	0.65	0.32	0.32	0.32	0.97	0.81	0.65	0.65	0.97	0.32	0.48	0.32	0.48	0.48	0.97	1.45
GPT-4	4.69	4.69	3.07	2.89	2.71	2.53	2.71	1.99	1.81	0.72	1.44	3.43	1.08	0	0.9	2.17	1.08	1.08	0.72	0.9	1.08	2.17	0.72	0.54	0.54	1.62	2.35	0.36	0.54	1.08	0.18	0.36	0.18	1.44	1.44	0.36	0.72	0.72	0.36	1.81	0.9	0	0.36	0.36	0.36	0.9	0.18	0.18	0.72
GPT-4	6.29	4.42	4.08	2.55	3.06	5.27	2.72	2.04	1.7	1.7	2.21	5.1	2.55	0.51	0.85	0.85	0.51	2.21	0.51	1.02	1.19	2.55	1.7	0.51	0.34	0.68	1.02	0.34	1.19	0.85	1.53	1.02	1.36	1.02	0.85	0.85	0.68	1.02	0.34	1.36	0.17	0.68	0.17	0.51	0.17	0.17	0.51	0.51	0.17
GPT-4	5.25	4.77	4.13	4.61	2.86	4.77	2.7	1.91	2.7	3.18	1.75	1.91	1.11	0.32	0.79	0.79	1.11	1.11	1.11	2.38	0.64	0.16	0.64	2.23	0.64	0.95	0.79	0.48	0.95	1.11	0.95	1.59	1.91	0.32	0.95	1.11	0.32	0.16	1.27	0.95	0.64	0.79	0.64	0.32	0.32	0.48	0.32	0.32	0.16
GPT-4	5.23	5.06	4.05	2.87	3.88	3.37	2.02	3.54	1.69	1.52	2.19	1.52	2.02	4.05	1.18	1.18	1.52	2.02	0.34	0.84	0.84	0.34	1.01	1.52	1.35	0.51	1.52	1.01	0.84	0.67	0.34	1.01	1.35	0.84	0.67	0.67	1.35	0.84	1.35	2.19	0.51	0.51	0.34	0.17	0.34	0	0.34	0.17	0.34
GPT-4	3.9	4.68	3.74	2.81	2.65	2.65	1.56	1.56	2.18	0.94	4.06	1.25	2.03	0.47	1.09	1.56	1.09	1.25	1.72	0.62	0.78	0.94	0.47	1.87	0.94	1.09	0.78	0.94	0.47	0.31	0.31	1.25	1.72	0.47	0.78	0.78	0.62	0.78	0.62	1.4	0.94	0.31	0.16	0.47	0.16	0.62	0.16	0.62	0.47
GPT-4	4.35	5.28	2.64	3.11	2.02	4.5	1.55	1.86	1.4	1.86	3.42	1.4	1.71	0.78	1.4	1.24	0.62	0.16	0	0.93	1.71	1.24	1.71	1.71	2.02	1.09	0.62	3.88	1.4	0.93	0.62	1.4	1.4	0.62	1.55	0.62	0.16	0.93	1.09	1.09	0.47	0.62	0.31	0	0.47	0.16	0.62	0.16	0.16
GPT-4	3.53	3.85	3.04	3.37	2.56	4.97	3.21	2.56	2.24	3.04	2.08	3.53	0.96	0.48	1.76	0.16	1.92	0	0.16	0.64	1.28	2.56	0.48	0.48	0.32	1.76	0.16	0.64	0.8	1.76	0.64	0.16	2.56	1.28	0.48	1.28	2.24	1.76	2.08	0.8	0.96	0	1.12	0.96	0	0.16	0.32	0	0.8
GPT-4	4.91	3.8	4.11	3.64	4.59	3.48	2.22	2.06	3.32	2.06	1.74	2.69	1.58	0	1.58	0.79	0.95	1.58	1.42	1.58	1.27	0.79	1.11	0.32	1.42	0.79	0.63	0	0.95	0.63	1.74	0.79	1.74	0.79	1.27	0.47	0.63	0.95	1.58	0.47	1.11	0.63	0.95	0.47	0.79	0.47	0.47	2.85	0.63
GPT-4	4.37	3.77	4.07	2.71	2.71	3.31	3.16	1.81	2.11	1.81	3.31	3.77	1.2	1.36	1.2	0.9	1.36	0.75	0.45	0.9	1.51	0.6	1.2	0.3	0.75	0.45	0.9	3.16	0.75	0.75	2.86	0.45	1.36	0.9	1.36	0.9	0.6	0.45	0.9	0.9	1.51	0.3	0.75	0.6	0.3	0.6	0.3	0.15	0.9
GPT-4	4.46	4	4.46	2.92	3.38	3.85	4	3.54	2.77	1.85	1.23	2.62	1.54	1.08	1.08	1.54	0.92	0.15	0.62	1.69	1.38	0.15	1.23	1.08	2.46	0.77	2.46	2.77	1.54	1.38	0.77	0.62	0.77	0.77	0.92	0.31	0.77	0.46	0.77	0.62	0.62	0.62	0.46	0.77	0.31	0.15	0.62	0	0.77
GPT-4	3.17	4.38	2.87	5.29	3.17	1.96	1.06	1.06	1.96	1.81	0.91	0.91	1.21	0.6	1.21	0.6	1.51	2.42	1.96	1.36	1.21	0	0.45	0.91	1.81	1.36	0.45	0.45	0.76	0.6	0.6	0.45	0.6	0.45	0.91	0.6	0.76	1.21	0.6	1.21	0.3	0.15	0.45	0.6	1.51	0.3	0.3	0.45	0.6
GPT-4	3.43	5.76	3.89	3.58	2.96	3.12	2.34	1.56	2.34	1.71	1.4	0.93	1.4	0.78	2.34	1.71	2.34	1.4	2.65	0.62	0.93	0.16	0.78	0.93	1.4	0.16	0.62	1.25	0.78	1.87	1.56	0.78	1.56	0.16	0.93	0.62	0.78	0.31	0.62	1.56	0.62	0.62	2.18	0.47	0.16	0.47	0.62	0.16	0.62
GPT-4	3.22	4.75	2.45	4.29	1.84	1.07	2.14	0.61	1.99	2.14	2.14	3.83	1.99	0.31	1.84	1.53	1.38	1.07	0.46	0.77	0.61	0.15	0.92	1.23	0.46	1.38	0.77	0	0.46	0.31	1.99	0.31	1.07	1.38	1.07	1.23	0.15	1.23	1.68	1.07	1.38	0.77	0.77	0	0.31	1.23	0.31	0.15	0.31
GPT-4	2.55	3.35	3.83	3.99	2.39	1.75	1.91	0.8	2.39	2.71	2.23	5.74	2.23	0.64	0.96	0.48	0.64	0.32	0.64	0.96	1.12	0.96	0.8	0.32	0.64	1.12	0.64	0.16	0.96	1.12	2.23	0.8	1.28	0.96	0.96	0.48	0	0.64	1.59	0.96	1.28	0.8	1.12	0.64	0	0.64	0.32	2.55	0.16
GPT-4	3.77	4.24	5.34	4.24	2.98	1.88	2.83	0.78	1.57	0.94	2.2	0.16	1.88	0	0.78	1.57	0.94	3.61	0.47	0.78	1.57	0	1.26	2.51	0.31	1.1	1.26	0.47	0.47	1.73	1.57	0.47	0.78	1.1	1.1	0.94	0.78	0.78	0.47	0.94	0.94	0.31	1.57	0.47	0.16	0.16	0.94	0.94	0.31
GPT-4	3.97	2.98	3.26	4.26	2.7	1.99	1.7	1.99	2.13	1.42	4.96	0.28	1.42	0.57	0.99	1.42	1.42	0.85	0.43	0.99	0.85	0	0.43	2.27	0.57	0.57	0.85	1.13	0.43	0.14	0.43	1.13	1.28	0.57	0.71	0.71	0.85	0.85	0.71	0.57	0.43	0.71	0.28	0.57	1.99	0.14	0.71	0.14	0.71
GPT-4	5.43	4.43	2.57	4.71	4	4.43	4	3.43	2	2.71	1.14	1.86	0.71	0	1.29	0.29	1.71	0.14	0.71	1	1.71	0.43	0.71	0.43	0.86	0.86	1.29	0.57	1.29	1.43	1	0.57	1.29	0.57	0.71	0.43	0.86	0.29	2.43	0.29	0.57	1.29	0.29	1.14	0.14	0.43	1.14	0	0.86
GPT-4	4.27	3.63	3.48	3.16	2.69	3.79	2.21	4.58	2.21	1.9	3.63	0.63	1.42	0	1.74	0.79	1.58	0.63	1.58	0.32	0.95	5.53	0.95	0.63	0.63	0.47	0.63	1.9	1.42	0.63	0.95	0.16	0.32	0.63	0.63	0.32	2.05	0.63	1.26	0.63	0.47	0.63	0.79	0.16	0.47	0.47	1.26	0.47	0.47
GPT-4	4.35	3.85	3.34	3.68	2.68	5.35	3.51	4.01	2.01	0.67	2.51	2.17	1.67	1	0.84	1	1.67	1	1.51	1.17	0.67	0.33	1	1.67	0.67	0.67	0.67	0.84	1	0.17	1.84	0.5	2.17	0.5	1.17	0.5	0.67	0.84	1.67	0.84	1.17	0.33	0	0.17	0	0.17	1	0.17	0.17
GPT-4	3.56	2.42	2.99	1.85	2.28	4.99	2.14	1.42	2.14	2.56	1.85	2.85	1.14	1	0.71	1	0.28	1.42	3.7	0.57	1.57	0.28	0.85	0.57	2.85	0.85	0.57	1.42	0.43	0.43	0.85	0.28	1	0.57	0.57	0.85	1.28	1.28	0.57	0.43	0.71	0.71	0.28	0.85	0.57	0	0.85	0.28	0.85
Human	3.33	3.67	4.33	4	3	0.83	1	2	1	4.17	2.83	0.83	2.5	0.5	0.83	2.17	0.83	1.17	0.33	1.17	2	1.17	1.83	0.33	0	1.33	0.67	0.17	0.33	0.33	0.67	0.17	0	0.17	0	0.5	0.5	0	0.33	0	0.17	0.67	0.33	0.83	0.83	0	0	1.67	0.33
Human	4.14	3.99	4.45	1.23	3.07	1.99	1.38	1.07	1.07	5.06	1.69	0.61	0.92	0.15	0.77	1.07	0.31	1.07	1.07	0.92	1.84	1.23	1.84	0.46	0.92	0.31	0.77	0.31	0	0.61	1.07	0.61	0.31	0.15	0.92	0	0.46	0.31	0.31	0.15	0.46	1.23	0.61	0.77	0.15	0.31	0.31	0.77	0.61
Human	5.42	3.47	2.64	2.92	2.5	3.06	1.81	1.53	0.83	1.67	1.25	0.83	1.53	3.47	1.11	1.39	0.28	0.83	0.28	1.25	1.94	0	1.67	2.08	0.14	1.67	2.22	0.42	0.97	0.83	0.56	0.28	0.14	0.69	0.56	0.28	1.11	0.56	0.14	1.11	0.28	0	0.69	0.83	0.42	0.28	0.97	0.28	0.42
Human	6.78	4.66	3.11	2.68	2.54	4.52	1.98	2.4	1.41	1.84	1.13	0.71	0.85	3.67	0.85	1.27	0.56	0.71	0	1.41	1.84	0.42	1.55	1.55	0.14	1.13	1.69	0.42	0.85	0.85	0.14	0.56	0.99	0.28	0.28	0.85	1.69	0.71	0.42	1.27	0.14	0	0	0.71	0.28	0.14	0.56	0.28	0.14
Human	3.2	3.04	4.96	3.2	3.68	2.24	2.56	1.76	1.28	3.84	1.44	3.68	0	2.56	0.64	1.44	0.48	0.32	0.16	1.44	2.08	0.48	1.44	1.76	0.32	0.64	1.28	0.48	0.96	0.8	1.92	1.44	1.12	0.48	0.32	0.48	0.32	0.48	0.64	0	0.64	0.48	0.32	1.76	0	0.8	0.32	0.48	0.8
Human	2.78	3.93	4.09	3.44	3.27	1.64	2.29	0.98	1.15	3.11	1.96	4.91	0	1.8	1.15	1.96	0.65	0.65	0.33	1.15	1.8	0.82	0.98	1.31	0.65	0.16	1.15	1.96	0.49	0.65	2.62	1.31	1.31	0.33	0.82	0.49	0	0.33	0.98	0	0.98	0.49	0.16	1.31	0.16	0.98	0.82	0.82	1.15
Human	3.25	5.26	1.08	4.17	1.08	1.55	2.32	2.01	0.46	1.7	1.85	0.62	1.55	1.24	0.77	0.77	0.93	0.15	0.46	1.39	1.39	0.31	1.39	2.94	0.77	1.39	1.24	0.62	0.77	0.46	0.62	0.62	0.31	1.39	1.08	1.7	0.15	0.46	0.31	0.77	0.15	0.31	0.31	0.46	0.46	1.39	0.15	0	0.15
Human	2.4	4.34	2.1	3.14	1.95	1.8	2.1	2.4	1.35	0.9	2.1	0.9	1.5	1.95	1.2	1.8	1.2	0.15	0.15	1.05	1.8	0.15	2.54	2.1	0.45	0.9	0	0.6	0.3	0.15	0.9	0.15	0.3	0.15	0.3	1.65	0.3	0.15	0.15	0.3	0.45	0.3	0.3	0.3	0.75	0.3	0	0.15	0.45
Human	5.86	4.62	3.55	1.07	2.66	2.13	3.2	0.36	2.13	3.02	1.78	2.84	1.07	1.78	0.89	1.78	0.71	0.53	0.36	1.6	0.89	0.89	0.89	1.6	0.36	0.53	1.07	0.71	1.07	1.24	2.31	0.36	0.36	0.36	0.71	0.36	0.53	0.18	0.18	0.18	0.89	1.07	0.36	0.53	0	1.24	0.36	0.36	0.18
Human	4.98	4.24	3.32	1.66	3.69	1.85	2.4	1.29	1.11	0.92	0.74	0.74	0.74	0.74	0.92	1.66	1.29	0.74	0.55	0.92	1.48	1.66	1.29	1.66	0.92	0.18	0	0.74	0.74	0.55	0.74	0.55	0	0.18	0	0.74	0.18	0.74	0	1.29	0	0	0.18	0.74	0.92	1.11	0.18	0.18	0.74
Human	6.65	5.87	2.94	1.24	2.94	1.7	3.71	2.94	1.24	1.7	0.77	0.31	0.62	2.01	0.15	2.01	0.46	1.55	0.77	0.31	1.7	1.85	0.93	0.46	1.39	0.46	1.24	1.39	1.39	0.62	0.46	2.78	0.31	0.77	0.62	0.46	1.24	0.93	0.15	0.46	0.31	0	0.62	1.08	0	0.15	0.77	0	0.77
Human	5.45	6.85	3.12	3.12	3.43	2.02	1.71	3.12	1.09	2.49	1.87	0.31	0.47	0.16	1.56	1.09	1.4	1.09	0.31	0.62	2.34	1.56	1.09	1.71	0.78	0.62	0.93	1.09	0.93	0.93	0.62	2.49	1.56	1.09	0.16	0.78	0.62	0.62	0.47	0.16	0.16	0.31	0.47	1.25	0	0.93	0.47	0.31	1.09
Human	3.82	4.41	1.32	1.47	0.88	2.35	1.76	0.88	1.76	0.59	0.59	1.32	0.59	0.59	0.73	1.76	0.88	0.88	0.15	1.62	1.32	0.59	1.62	1.17	1.03	0.73	1.03	0.73	1.32	1.32	0.59	0.88	0.29	0.59	0.88	0.44	1.03	0.88	0.29	1.32	0.29	0	0.29	0.15	0.29	0.44	0.88	0.15	0.59
Human	4.19	4.19	2.51	2.79	1.82	2.37	2.09	1.82	0.98	2.65	1.68	1.26	1.4	2.09	0.56	2.09	0.28	1.82	0.42	0.98	0.98	1.12	0.56	1.4	0.28	1.54	1.4	0.42	0.7	0.56	1.26	0.84	0.98	0.84	0	0.56	0.28	0.14	0.7	0.7	0.7	0.56	0.14	0.42	0	1.12	0.42	0.84	0.7
Human	4.89	3.49	2.44	1.4	1.75	1.05	2.09	1.75	0.52	2.62	1.05	0.17	0.7	3.14	0.52	1.22	0.52	0.35	0.87	1.05	1.4	1.22	0.87	0.87	1.22	2.62	1.57	1.22	1.57	1.05	0.17	1.75	0.7	0.52	0.35	0	0.87	1.05	0.35	0.7	0.35	0.7	0.87	0.87	0.17	0.35	0.35	0.35	0.35
Human	4.94	4.61	3.46	2.8	2.97	1.81	2.31	2.31	1.32	2.8	1.15	0.49	1.32	0.82	0.99	1.15	1.15	0.16	0.49	0.66	1.65	0.16	2.14	0.82	1.32	1.32	0.99	1.15	1.48	1.81	0.49	0.49	0.16	0.33	0.66	0.16	0.49	0.66	0.16	0.99	0.33	0.82	0.66	0.49	0.33	0.66	0.33	0.33	0.49
Human	3.22	3.95	2.78	2.63	3.07	2.19	1.17	1.75	1.46	2.63	1.75	0.58	1.46	1.46	1.02	1.17	0.44	0.88	1.32	0.29	2.19	1.17	1.46	0.15	1.61	0.73	1.02	3.22	0.58	1.02	0.58	0.29	0.29	0.58	0.58	0	0.44	0.58	0.15	0.44	0.29	0.44	0.29	1.61	1.17	0	0.15	0.29	0.29
Human	5.26	5.26	3.35	1.75	2.23	2.07	1.28	1.44	0.8	1.91	1.59	1.44	2.39	1.44	0.48	2.23	0.48	1.12	1.59	1.59	1.59	0.8	1.59	0.48	1.28	1.28	0.8	0.64	0.32	0.32	0.32	1.59	0.16	0.8	0.64	1.12	1.12	0.48	0.16	0.48	0.16	0.48	0	0.64	0.64	0.32	0.16	0.48	0
Human	4.91	5.21	3.99	2.61	3.22	2.61	1.99	3.53	1.23	2.61	1.53	2.45	1.23	0.77	1.99	1.07	1.84	0.31	0	0.77	1.07	0.77	1.23	0.77	0.31	1.69	1.07	0	1.38	0.31	0.61	0.46	0.31	0.77	1.07	0.92	1.07	0.15	0.31	0.77	0.77	0.31	0.77	0.92	0.31	0.92	0.15	0.15	0.31
Human	3.13	3.13	2.84	1.42	2.84	1.71	1.71	2.56	0.85	1.56	1.85	0.71	1.14	0.71	0.71	1.14	0.71	0.28	1.42	1.28	1.42	0.85	0.71	0.71	1.14	2.28	1.42	1	0.85	0.43	0.14	0.85	0	0.71	0.85	0.43	0.71	0.57	0	0.28	0.57	0	0.43	0.85	0.14	0.43	0.14	0.57	0.14
Human	2.78	4.94	2.47	1.7	2.01	1.54	2.31	2.62	1.54	2.31	2.47	1.39	0.93	0.77	1.08	1.54	1.85	0.62	0.62	0.77	1.08	1.7	1.08	0	0.46	1.85	0.15	1.54	0.77	1.23	1.23	0.46	0.31	0.15	0.46	0.31	0.77	0.46	0	0.15	0.77	0.46	0.93	0.46	0.15	0.31	0	1.54	0.15
Human	4.72	3.65	4.41	1.83	4.26	1.07	1.67	1.52	1.52	2.44	3.2	0.46	0.91	1.22	0.76	1.37	0.76	1.37	1.52	1.07	1.37	3.5	1.67	0.3	1.37	1.67	0.76	0.76	0.91	0.91	1.83	1.22	0	0.3	0.46	0.46	0.15	0.61	0.76	0.61	0.15	0.3	0.61	0.15	0	0.46	0.3	0.3	0.3
Human	5.44	2.28	4.56	1.58	3.86	1.75	2.28	2.63	1.4	2.11	1.93	2.81	1.4	1.93	0.7	1.75	0.88	0.7	0.88	0.7	1.4	4.04	1.4	1.05	0.88	0.7	2.11	0.7	0.88	0.88	1.23	0.35	0.35	0.35	0.7	0.18	1.05	0.7	0.18	0.53	0.18	0.18	0.35	0.53	1.23	0.35	0.53	0.35	0.18
Human	4.56	3.16	3.86	1.23	2.63	1.58	3.86	3.33	0.88	0.53	1.23	1.05	0.7	1.75	1.23	1.58	0.88	0.88	1.05	1.4	0.53	1.93	1.23	1.05	2.28	1.05	1.23	2.28	0.7	1.4	0.7	1.23	0	0.7	0.88	0.18	0.35	0.53	0.18	0.7	0	0.18	1.05	0.35	1.05	0.35	0.35	0.88	0.35
Human	5.48	5.8	4.19	2.9	3.7	1.29	1.77	1.77	0.81	2.09	0.97	0.81	0.64	0.64	0.97	2.25	0.97	0.48	1.45	1.13	2.09	0.32	1.61	0.32	2.58	1.77	0.48	2.42	1.45	0.32	0.16	0.97	0	0.48	0	0.16	0.32	0.32	0.32	1.13	0.16	0.64	0.64	1.13	0	0.48	0.48	0.32	0.97
Human	5.12	4.5	3.88	3.57	2.95	1.4	1.71	1.4	1.09	2.48	3.11	1.4	0.78	0.93	0.78	1.09	0.62	1.55	1.86	1.4	1.55	1.86	2.48	0.62	1.4	1.55	1.71	0.16	1.4	0.47	1.09	0.31	0.31	0.62	0.47	0.93	0.62	0.78	0.16	0.78	0.31	0.31	0.62	0.16	0.47	0.93	0.47	0.47	0.31
Human	3.05	3.49	3.05	3.34	3.78	0.73	2.18	3.49	1.74	0.44	3.63	0.58	1.31	0.58	0.73	2.18	0.87	1.89	3.2	1.02	1.31	1.6	1.6	0.15	1.45	0.44	0.44	0.29	0.44	0.58	1.89	0.44	0.15	0.29	0.73	0.29	0.44	0	0	0.29	1.02	0.29	0.58	0.15	1.16	0.73	0.44	1.89	0.15
Human	3.59	2.94	3.27	3.1	3.27	2.12	2.61	2.94	1.8	2.45	2.12	1.96	0.98	1.14	0.82	1.63	0.33	1.63	1.47	1.14	2.94	2.29	1.47	0	0.49	0.33	0.98	0.16	0.16	1.63	0.49	0.33	0.16	0	0.16	0.49	0.33	0	0.16	0.65	1.31	0.65	1.31	1.47	0	0.33	0.65	1.8	0.16
Human	7.19	4.17	2.73	2.16	2.3	3.02	3.45	2.16	1.29	2.01	2.16	3.31	0.72	0.43	0.86	1.15	0.29	0.43	0.14	0.86	1.29	0.43	0.86	3.45	1.29	0.86	1.29	1.87	1.29	0.58	1.58	1.58	0.29	0.58	0.29	0.58	1.01	0.29	0	1.01	0.14	0.14	0	0.86	0.86	0	0.58	0.29	1.15
Human	4.97	2.49	3.65	1.75	3.36	2.78	1.75	1.46	0.88	2.63	1.46	3.65	0.58	1.46	0.29	0.88	0.73	0.29	2.78	0.88	0.58	1.61	1.02	1.02	2.49	1.46	1.61	2.78	1.75	0.73	0.44	0.73	0.29	0.73	0.88	0.58	0.44	0.44	0	0.73	0.58	0.15	0.29	0.73	0.29	0.15	0.29	0.29	0.44
Human	4.38	2.72	4.53	1.06	2.72	0.15	3.17	1.81	0.76	1.51	1.66	0.3	0.76	1.81	1.21	2.11	1.36	0.3	1.06	0.45	1.66	0.91	1.66	0.15	0.6	1.96	1.21	0.45	0.91	0.76	0.3	0.45	0.3	1.21	0	0.91	0.3	1.06	0	0.3	0.91	0	0.76	0.91	0	0.6	0.3	0	0.45
Human	2.64	5.12	4.29	3.96	3.3	2.15	0.99	0.5	1.98	1.82	1.65	1.16	0.66	1.32	1.65	1.32	1.98	0.83	0.5	0.83	1.65	0.5	1.49	0.5	1.16	0.5	1.16	0.66	0.17	1.32	0.83	0.83	0.17	1.16	0.17	1.32	0.17	1.65	0.5	0.5	0.5	0.17	0.33	0.99	1.16	0.66	0	0.17	0.83
Human	5.07	3.38	2.92	4.15	2.76	1.84	3.38	3.07	1.38	1.54	3.38	0.77	0.77	0.31	0.92	1.84	0.77	1.54	0.31	0.77	1.69	1.84	1.38	0.15	0.77	0.15	0.46	1.38	0.77	0.61	1.69	0.31	0.61	0.61	0.15	0.15	0.15	0.61	0.61	0.46	1.08	0.61	0.46	0.61	2.3	1.38	0.46	0.77	0.77
Human	2.61	2.03	3.63	2.32	3.34	1.89	2.47	2.61	0.58	1.45	3.05	0.58	1.16	2.32	0.87	1.45	0.29	2.61	1.31	0.29	1.16	1.02	0.73	1.45	2.03	0.15	0.29	1.74	0.58	0.15	1.89	0.87	1.02	0	0.15	0.29	0.15	0	0.73	0.73	0.44	0.15	0	0.58	1.31	0	0.73	1.6	0.44
Human	4.23	3.29	2.19	2.82	2.35	1.72	2.04	1.88	1.88	3.13	1.88	1.41	1.41	0.47	0.94	0.31	0.78	0.94	0.16	0.78	1.1	0.78	0.78	0.16	0.31	0.94	1.1	0.31	1.1	0.78	0.78	0.47	0.31	0.31	0.47	0.63	0.63	0.16	0.16	0.31	0.31	1.41	0.63	0.78	0.63	0.47	0.63	1.57	0.31
Human	4.41	3.48	4.28	2.81	3.61	2.01	6.15	5.08	1.74	2.67	1.07	1.6	1.2	0.94	0.53	1.2	0.4	1.2	1.07	0.8	1.2	0.67	1.07	0.13	0.4	0.4	0.53	0.8	0.8	0.4	0.4	0.27	0	0.13	0.94	0.67	0.4	0.27	0.27	0.67	0.4	0.94	0.53	0.53	0.4	0.53	0.67	0.13	0.8
Human	4.34	4.34	2.08	2.78	2.26	2.26	2.95	1.91	0.52	1.22	2.08	2.08	0.17	1.56	0.87	0.52	0.52	0.69	1.74	0.52	2.43	0.87	2.43	0.69	1.04	0.35	1.04	1.74	0.69	0.69	1.04	1.22	2.08	0.87	0.35	0.35	0.52	0.52	0.69	0.69	0.52	0.17	0.69	0.52	0.87	0	0.35	0.35	1.39
Human	3.96	4.11	2.22	1.27	1.42	2.22	3.01	2.22	1.11	0.95	1.42	1.9	0	1.11	0.79	0.95	0.95	1.42	2.22	0.95	1.74	0.47	1.27	3.32	0.95	0.32	0.95	0.47	0.16	0.79	0.32	0.95	0.63	0.95	0.79	0.47	0.16	1.42	0.63	1.11	0.47	0	0.32	0.47	0.47	0.47	0.47	0.32	1.27
Human	6.71	4.42	3.76	3.11	3.76	2.29	0.49	2.13	1.15	2.13	2.45	0.33	1.96	3.27	0.49	2.13	0.49	0.98	0.82	1.31	1.47	2.95	1.8	0	0.82	0.98	0.65	0.49	1.15	1.47	0.49	0.49	0.33	0.49	0.16	0.82	0.65	0.33	0.16	0.82	0	0.49	1.15	0.49	0.65	0.65	0.33	1.64	0.98
Human	2.81	4.47	3.81	3.64	3.64	1.66	1.32	1.16	0.83	1.66	1.49	2.32	0.83	1.32	1.16	1.49	1.16	1.16	1.16	0.99	1.16	1.82	1.16	0.33	1.66	1.16	0.33	0.83	0.83	0.17	1.16	0.5	0	0	1.16	0.5	0.33	0.17	0	0.17	0.83	0.17	1.16	0.5	0.5	0.5	0.33	2.81	0.33
Human	5.38	4.04	2.99	3.44	2.54	3.14	1.79	2.84	1.94	1.94	1.79	0.6	0.75	0.6	1.64	0.9	1.35	0.6	0.45	2.09	2.09	0.6	1.79	0.3	0.45	1.2	0.6	0.75	0.9	0.3	1.05	0.45	0.75	0.6	0.45	0	1.35	0.45	0.9	0.45	0.15	0.15	0.75	0.6	0.45	0.45	0.9	0.3	0.6
Human	6.48	4.17	3.55	0.62	3.24	1.39	3.86	2.47	1.23	1.85	0.93	2.62	1.39	0.77	1.7	3.09	0.93	0.46	1.7	0.62	0.77	3.09	0.93	0.62	0.77	1.39	1.7	0.77	1.23	0.93	0.31	0.93	0.46	0.31	0.31	0	0.77	0.15	0.31	0.62	0.46	0.46	0.46	0.62	0.15	0.46	0	0	0.46
Human	5.35	3.42	4.31	2.23	3.42	4.01	2.53	1.78	2.97	0.59	2.82	2.08	0.3	1.34	0.15	2.53	0.3	1.04	1.49	1.19	1.19	1.19	1.34	1.78	0.3	1.19	0.89	0.15	0.74	0.89	1.49	0.89	1.19	0.15	0.59	0.3	0.15	0.15	0.89	1.19	0.3	0.15	0.45	0.15	0.3	1.04	0.59	0	0.45
Human	3.86	3.41	2.82	3.12	2.97	0.74	2.52	1.78	1.93	1.19	2.23	1.93	0.89	0.89	0.45	1.34	0.74	0.74	2.82	0.89	1.78	2.23	1.63	0.74	1.93	1.04	1.48	1.48	0.45	0.45	0.59	0.3	0.45	0.74	0.59	0	0.59	0.15	0	0.89	0.89	0.15	1.04	0.59	0.3	1.48	0.74	0.74	0.59
Human	3.59	2.69	3.95	1.8	2.87	1.97	3.05	1.62	1.08	2.15	2.33	1.62	0.9	0.18	0.9	1.8	0.72	0.36	0.54	1.26	1.8	0.54	1.62	1.08	0.72	1.44	1.62	0.36	1.08	1.44	0.36	0.54	0.72	1.97	0.72	0.9	0.72	0	0.36	0.54	0.72	0.36	1.08	0.9	1.08	0.36	0.36	0.72	1.44
Human	3.2	3.87	5.56	4.71	4.71	3.37	0.51	0.67	1.35	2.36	1.52	1.52	0.67	2.02	0.51	2.19	0.51	1.01	0.17	0.84	1.52	0.34	1.01	1.52	0.34	0.84	1.85	0.17	1.52	1.52	0.17	0	0.17	0.67	0.51	0.67	0.34	0.17	0	0.84	0.34	0.84	0.67	0.51	0	1.01	0.34	1.18	0.84
Human	5.11	3.67	2.88	1.12	2.24	4.63	4.63	3.19	1.28	1.12	0.8	1.28	0.64	2.56	0.16	1.12	0.96	1.12	1.6	1.12	1.6	0.64	2.08	1.44	0.8	1.12	1.44	1.76	0.8	1.12	0.96	0.96	0.96	0.8	0.48	0.8	1.28	0	1.12	0.48	0.32	0	0	0.16	0.16	0.48	0.64	0	1.12
Human	4.73	3.96	2.59	2.29	2.9	2.59	4.27	3.96	1.98	2.74	2.59	0.61	0.91	2.29	0.46	1.07	0.76	1.68	1.68	1.68	1.52	0.76	1.22	0.3	0.61	1.07	2.13	0.76	0.91	0.91	0.76	0.46	0.76	0.91	0.46	0.3	0.61	0.61	0.61	0.3	0.3	0.46	0.15	1.07	0.15	0.76	0.15	0.15	0.46
Human	4.35	3.01	3.34	3.18	3.01	0.67	2.01	2.17	2.17	1.67	2.01	1.51	1	3.68	0.84	1.17	1	0.5	0.17	1.51	0.84	0.17	1.17	0.84	0.17	2.51	0.67	0.67	0.33	0.33	0.67	1.17	0.17	0.67	0.33	0.33	0.5	0.5	0.17	0.67	0.17	0.84	0	0.33	1.17	0.33	0.33	0.17	0.67
Human	4.56	3.34	3.04	2.74	3.19	1.98	1.37	1.52	1.37	1.06	0.91	0.46	0.91	7.75	0.61	1.52	0.61	0.46	0.15	1.67	1.06	0.46	1.52	1.06	1.06	2.43	0.3	0.91	1.06	0.61	1.22	0.3	0.46	0.3	0.91	0.15	1.37	0.91	0.46	0.3	0.46	0.3	0.3	0	0.61	0.3	0.15	0.46	0.61
Human	3.03	3.33	3.18	4.39	1.67	2.58	2.88	3.03	0.61	3.18	4.24	0.76	0.3	0.61	0.15	1.06	0.3	1.97	0.45	1.52	0.91	1.06	0.76	0.45	0.3	0.45	0.61	1.36	0.91	0.76	2.73	0.15	0.76	0.45	0.61	1.06	0.45	0.45	0	1.36	0.61	1.06	1.21	0.91	0.15	1.36	0.45	1.52	0.3
Human	5.25	5.88	2.07	3.34	2.23	1.59	3.97	1.27	0.95	2.86	1.75	0.64	1.11	0.64	1.27	1.11	0.48	0.16	0.48	1.59	0.79	0.48	0.79	0	0	0.64	0.79	1.43	0.64	0.48	1.11	0.48	0.16	0.32	0.32	0.16	0.79	0.16	0.16	0.16	0.32	0.32	0.95	0.48	1.27	0.32	0.95	1.27	0.16
Human	7.15	4.83	3.49	2.16	3.66	1.33	1.83	1.33	1.66	1.66	1	0.5	1.33	0.17	1.16	2.83	1.33	1.5	0.33	1.33	1.5	2.33	1.66	0.5	1	0.83	1.16	0.83	2.16	1.83	0.17	1.16	0.17	0.17	0.83	0.67	0.83	0.33	0	0.17	0.17	0	0.33	0.33	0.83	0.5	0.5	0.17	0.5
Human	6.6	3.89	4.57	3.21	4.4	2.54	2.2	2.71	1.86	1.18	2.2	1.52	0.68	0.85	0.34	2.03	0.85	0.51	0	2.37	0.85	2.03	1.18	0.17	0.17	0.68	0.51	0.17	1.35	1.02	0	1.52	0.34	0.85	1.35	0.51	1.52	0.17	0.34	0	0.85	0.17	0.51	0.17	0.17	1.69	0.17	0.17	0.17
Human	2.81	5.47	3.99	4.73	3.7	1.18	0.74	1.78	1.78	1.48	1.78	0.74	0.74	0.15	0.3	1.63	1.04	2.37	2.07	1.04	0.59	0.15	1.92	0.74	1.78	0.44	0.74	0.59	0.59	0.15	1.18	0.15	0	0.89	1.33	1.48	0.44	0.89	0	0.44	1.04	0	0.44	0.3	0.3	0.44	0.44	0.3	0.3
Human	3.46	3.77	4.09	0.79	2.99	1.73	1.42	1.89	0.63	2.83	1.57	0.31	0.63	0	0.94	1.57	1.57	0.94	1.26	0.63	2.04	0.16	0.94	0.79	1.26	1.1	1.57	0.79	1.26	1.1	0.31	0.47	0.79	0.31	0.63	1.1	0.63	0.31	0.47	0.63	0.63	0.16	0.47	1.73	0.16	0.47	0.31	0.16	1.57
Human	2.74	4.41	3.04	3.5	2.59	5.02	0.91	1.98	2.44	1.83	3.2	1.37	0.91	1.37	1.07	2.13	0.46	1.07	1.07	1.22	1.22	0.61	0.76	0.15	0.91	0.61	0.76	4.11	0.61	0	0.3	0.76	1.07	0.46	1.07	0.3	0.61	0.61	0.61	1.07	0.76	0.76	0.15	0.46	0.15	0.46	0.3	1.07	0.61
Human	3.92	4.52	2.11	1.81	1.36	2.71	1.96	0.9	1.2	2.11	1.81	2.11	0.75	0.6	0.6	1.81	0.75	1.05	2.26	1.05	1.05	1.2	0.6	1.51	0.9	0.75	0.3	0.75	1.2	1.36	1.36	0.15	0.45	0.45	1.36	0.75	0.15	0.75	0.15	0.75	0.3	0.3	0.45	1.05	0.3	0.3	0	0.45	0.3
Human	3.49	3.33	3.99	3.99	3.49	3.33	1.5	1.83	2.5	1.33	1.5	3.99	1.5	2.66	0.5	1.66	0.5	2.33	0.83	2.33	1.16	3.33	1	0.33	0.67	1.83	0.83	0	0.67	0.83	1	1.16	0.83	0.33	0.33	0.5	0.17	0	0.5	0.33	0.17	0.5	0.5	0.5	0.33	0.17	0.5	3	0.33
Human	4.53	3.83	3.31	3.48	2.79	2.26	2.79	3.14	1.57	0.87	2.79	2.61	1.05	1.74	0.7	0.87	1.22	1.57	0.52	1.57	1.57	4.18	1.74	0.35	0.7	1.57	0.7	0.17	1.05	1.92	0.7	2.44	1.05	0.87	0.52	0.35	0.87	0.87	0.7	0.52	0.7	0.35	1.39	0.35	0.17	0.87	0.52	0.7	0.52
Human	4.4	6.53	1.56	1.99	1.7	3.12	1.99	2.41	2.13	0.57	1.14	0.99	1.14	1.7	1.7	2.98	2.27	1.14	1.7	0.14	1.7	0.28	1.85	0.28	2.27	1.42	0.99	1.99	1.42	0.57	0.43	0.14	0.85	0.14	0.71	1.28	0.71	0.28	0.28	0.57	0.71	0.14	0	0.14	0.85	0.14	0.43	0	0.14
Human	6.89	2.53	3.38	1.27	2.53	3.09	5.06	3.52	1.83	0.98	1.97	1.13	1.55	0.98	1.27	1.55	1.41	0.42	0.42	0.84	0.14	1.41	1.27	0.14	0.28	1.83	0.56	0.42	1.97	0.14	0.28	0.56	0.28	0.14	0.42	1.13	0.56	0.56	0.42	0.42	0.7	0.42	0.14	0	1.41	0.14	0.56	0	0
Human	6.25	5.11	2.41	1.28	1.42	3.27	2.13	1.99	1.7	3.98	1.7	0.99	1.42	0.43	0.57	2.27	0.71	1.56	2.98	0.85	3.55	0.28	1.99	0.43	1.42	1.7	1.56	0	0.99	1.28	0.71	0.57	0	0.28	0.57	1.14	0.43	0.57	0	0.14	0.43	0.71	0.28	1.99	0	0.28	0.85	0.14	0.28
Human	4.69	4.84	2.97	2.03	2.66	1.25	1.88	1.09	1.56	4.84	1.88	0.62	1.09	0.31	0.78	0.94	0.62	2.5	3.28	0.94	2.5	0.62	0.47	0.78	1.88	1.25	1.56	0	0.31	0.16	1.41	0.78	0.16	0.31	0.16	1.09	1.09	0.47	0.16	0.16	0.94	1.41	1.25	2.19	0.47	0.16	0.62	0.62	0.62
Human	4.44	4.44	4.13	3.52	3.37	2.3	1.23	0.92	1.07	2.14	3.06	0.92	1.38	0.77	1.23	1.99	1.53	0.77	0	0.31	1.53	0.46	1.53	3.52	0.31	2.3	2.3	0	0.77	0.31	3.06	1.07	0.15	1.38	0.77	0.15	0.77	0.46	0.15	0.31	0.92	0.92	0.31	0.15	0.15	0.61	0.31	0.61	0.61
Human	3.3	3.3	3.93	3.93	3.14	2.99	2.04	1.89	1.73	2.36	3.46	2.2	0.94	0.31	0.47	1.1	0.47	0.47	0.31	1.1	2.04	0.16	1.57	4.56	0.16	0.63	1.26	0.16	0.94	0.47	2.67	1.57	0.63	0.16	0.16	0.47	0.16	0.31	0.31	0.31	2.2	0.31	0.47	0.79	0.16	0.47	0.16	0.16	1.1
Human	4.33	2.78	2.94	2.63	2.01	2.16	3.25	2.63	1.39	1.85	2.16	0.77	1.7	1.08	0.93	1.55	0.31	1.39	0.46	1.39	2.16	0.62	1.39	0.31	0.46	1.24	0.93	0.31	0.93	2.01	0	0.62	0.15	1.08	0.31	0.62	0.93	0.46	0.31	0.93	1.24	0.31	0.93	0.77	0	0.31	0.31	0.46	0.62
Human	3.05	3.59	2.33	3.59	1.97	0.9	2.33	1.26	1.97	2.87	1.97	0.18	0.9	0.18	0.72	1.26	0.72	2.33	0.36	1.97	1.26	0.18	0.18	1.08	0.36	1.08	1.44	0	0.9	0.72	1.8	0.36	0.36	1.26	0.9	0.36	0.54	0.72	0	0.18	0.72	0.18	0.54	1.62	0	0.54	0.36	1.44	0.54
Human	2.77	2.61	3.26	1.47	2.61	2.45	1.79	1.96	1.79	2.28	3.43	0.98	0.49	0.33	0.98	0.98	0.82	1.47	2.94	0.16	1.14	1.96	0.65	1.79	1.63	0.98	1.14	1.31	0.82	1.14	0.98	0	0.82	0.16	0.33	0.49	0.82	0	0.49	0.49	0.82	0.33	0.82	0.82	0.16	1.31	0.82	0.49	0.65
Human	5.52	3.63	2.21	2.68	1.89	2.21	4.42	2.05	1.74	1.89	1.89	0.95	0.79	0.63	0.47	0.79	0.63	1.1	0.47	0.32	2.21	2.21	1.89	2.05	0.63	1.42	1.58	0.63	1.74	0.63	0.79	0.47	0.47	0.32	0.16	0.63	0.63	0.79	0.95	0.16	0.63	0.16	0.95	0.63	0.16	0.79	0.95	0.79	0.32
Human	3.3	3.88	2.87	4.89	1.58	3.59	4.02	3.88	1.87	1.58	2.3	2.59	1.72	0.72	0.86	1.72	0.86	1.58	1.01	1.72	0.72	0.29	1.15	2.87	0.43	2.01	1.01	0.43	1.15	0.86	0.86	0.43	0.86	0.72	0.72	0.43	1.44	0.43	0.57	0.57	0	0.43	0.14	0.14	0.14	0.86	0.86	0.14	0
Human	3.96	4.26	4.26	4.11	3.38	2.79	2.35	1.17	1.62	1.91	2.06	2.94	0.44	0.73	0.59	0.88	1.32	1.62	1.91	1.17	0.15	0.44	0.59	0.88	0.59	0.59	0.15	0.73	1.17	0.59	1.47	0.59	0.73	0.59	1.03	0.59	0.73	1.03	0.44	1.17	0.44	0.15	0.29	0.29	0.59	0.73	0	0.29	0.15
[truncated: 906 more columns]
