# Supplementary material for: Distinguishing ChatGPT(-3.5, -4)-generated and human-written papers through Japanese stylometric analysis
Source: PLoS One. 2023 Aug 9;18(8):e0288453. doi: 10.1371/journal.pone.0288453 (PMC10411719; doi:10.1371/journal.pone.0288453)
Supplement: S2 Data — (CSV) [file pone.0288453.s002.csv]

class	Ì/-AÌ»_ð/-i-êÊ	Í/-W_Ì/-AÌ»	Ì/-AÌ»_ª/-i-êÊ	Å/-i-êÊ_Í/-W	ª/-i-êÊ_Ì/-AÌ»	Ì/-AÌ»_É/-i-êÊ	É/-i-êÊ_ð/-i-êÊ	ð/-i-êÊ_ª/-i-êÊ	Ì/-AÌ»_Ì/-AÌ»	ð/-i-êÊ_É/-i-êÊ	Í/-W_ª/-i-êÊ	ª/-i-êÊ_ª/-i-êÊ	Ì/-AÌ»_â/-À§	É/-i-êÊ_Í/-W	ð/-i-êÊ_Ì/-AÌ»	Ì/-AÌ»_Í/-W	ð/-i-êÊ_Ä/-Ú±	ª/-i-êÊ_É/-i-êÊ	ª/-i-êÊ_Ä/-Ú±	Æ/-i-êÊ_Ì/-AÌ»	ð/-i-êÊ_ð/-i-êÊ	Ä/-Ú±_Ì/-AÌ»	Í/-W_ð/-i-êÊ	É/-i-êÊ_Ì/-AÌ»	É/-i-êÊ_ª/-i-êÊ	ª/-i-êÊ_ð/-i-êÊ	â/-À§_Ì/-AÌ»	ª/-i-êÊ_É/-»	Ì/-AÌ»_Å/-i-êÊ	ª/-i-êÊ_Í/-W	Í/-W_É/-i-êÊ	ð/-i-êÊ_Æ/-i-êÊ	ð/-i-êÊ_Í/-W	É/-i-êÊ_Ä/-Ú±	Ì/-AÌ»_Æ/-i-êÊ	â/-À§_ð/-i-êÊ	ª/-i-êÊ_Å/-i-êÊ	Ä/-Ú±_ª/-i-êÊ	ð/-i-êÊ_Å/-i-êÊ	Æ/-i-êÊ_Í/-W	Æ/-À§_Ì/-AÌ»	©/-^À§^I_ð/-i-êÊ	Í/-W_â/-À§	ð/-i-êÊ_É/-»	Å/-i-êÊ_Ì/-AÌ»	Ì/-AÌ»_ÉÂ¢Ä/-i-Aê	ª/-i-êÊ_Æ/-i-øp	Ä/-Ú±_Å/-i-êÊ	Ä/-Ú±_Í/-W
GPT-3.5	1.6	3.74	4.81	2.14	1.6	1.6	1.07	4.28	2.14	0.53	3.21	5.35	0.53	3.74	0	0.53	2.67	3.74	2.14	0	1.6	1.07	1.6	1.07	1.07	1.6	1.07	1.6	0.53	2.14	1.07	0	0.53	0.53	0	0	1.6	1.07	0.53	1.6	0.53	1.07	0	0	0	1.07	0.53	0.53	0.53
GPT-3.5	2.09	3.66	5.76	1.57	4.71	4.19	1.57	4.19	1.05	2.62	2.62	2.09	1.05	4.19	0.52	0	1.05	2.62	2.09	0	1.57	0.52	0.52	1.05	2.09	1.05	0.52	2.09	1.05	1.57	0	0	0	0	0	0	0	0.52	0.52	1.05	0	3.14	0	1.57	0	0	0.52	0.52	0
GPT-3.5	5.59	3.91	1.12	2.79	4.47	3.35	1.12	1.68	4.47	1.68	2.23	2.23	1.68	1.68	3.35	3.35	1.68	0	1.68	2.23	0.56	1.12	0.56	1.12	1.68	1.12	0.56	1.68	0.56	0.56	0.56	1.12	0	0	2.79	0	0	0.56	0.56	0	0	0	0	0	0	1.12	0.56	1.12	1.12
GPT-3.5	4.57	3.43	4	2.29	2.29	1.14	0	0.57	0	1.14	1.71	2.29	2.29	2.29	4	0	3.43	0.57	1.71	2.29	1.71	1.71	1.71	0	0	0.57	1.71	0	0	0.57	0	1.14	0.57	1.71	1.71	0.57	1.71	0.57	0.57	0	0.57	0	1.14	0	0.57	2.86	0	0.57	0
GPT-3.5	2.17	0.54	2.72	3.26	4.35	3.26	4.89	2.17	0.54	1.09	3.8	1.09	0.54	2.72	0.54	1.09	2.72	2.72	0.54	0	1.09	1.63	1.63	1.09	2.72	2.72	0.54	1.63	1.09	0	2.17	0.54	1.63	0	0	0	0.54	0.54	1.63	0	0.54	0	0	0.54	0.54	0.54	0	0.54	0.54
GPT-3.5	4.32	3.24	3.24	4.32	3.24	4.32	5.41	3.24	3.24	0.54	1.62	2.16	0.54	1.08	1.08	1.62	0.54	1.08	0	0.54	1.62	0.54	0.54	1.08	0.54	0.54	0	0.54	0	0.54	0.54	0.54	0	0.54	0	0	0.54	0	2.16	0	1.62	0	0	0.54	0	1.08	0	1.62	0.54
GPT-3.5	1.63	4.35	3.8	2.17	1.09	1.63	1.63	1.09	0	3.26	1.09	1.09	2.17	2.17	0	2.17	2.17	2.72	2.17	1.63	0.54	1.09	0.54	1.09	1.09	0.54	1.09	0.54	1.09	1.09	0.54	0	0	0.54	0	0.54	0	0.54	0	0	0	0.54	0.54	1.09	0	0	0.54	0.54	1.09
GPT-3.5	2.6	2.6	1.56	2.6	1.04	4.17	1.56	0.52	1.04	2.08	1.04	5.21	3.12	4.17	1.04	0.52	0.52	1.56	0.52	1.04	0	2.08	1.04	2.08	2.08	0.52	1.56	0.52	1.56	0	3.12	0.52	0	0	0	0.52	0	0	0	0	0	0.52	0.52	1.04	0.52	0	0	0.52	0.52
GPT-3.5	4.37	2.19	1.09	1.64	1.64	1.09	1.09	2.73	0.55	1.09	0	4.92	1.64	1.64	0	0	0.55	0.55	3.28	0	1.09	1.09	0	0	0.55	1.64	0.55	1.09	1.64	0	0	1.09	0	0	0	0.55	0	0	0.55	0	2.19	0.55	2.19	1.64	0	0.55	2.19	1.09	0
GPT-3.5	5.56	5	2.22	1.11	3.33	1.11	1.67	3.33	0	2.22	2.22	6.11	2.22	1.67	1.11	1.67	0.56	0.56	1.11	1.11	1.11	0.56	0.56	0.56	1.67	0.56	1.67	1.11	1.11	0.56	0.56	0.56	3.33	0	0.56	0	0.56	0	0	0	0.56	0	0	0	1.11	1.11	1.11	0	1.11
GPT-3.5	7.58	2.53	1.01	1.52	2.02	2.53	3.03	1.52	1.01	3.03	0.51	0	0	1.52	5.56	2.02	1.52	1.52	0.51	3.03	2.53	1.01	2.53	0	1.01	1.01	1.01	1.52	0.51	0.51	0	1.52	1.01	0.51	0.51	0	0	1.01	1.52	0	0	0	0.51	1.01	0.51	1.01	0.51	0	1.01
GPT-3.5	4.48	2.24	0.75	4.48	2.99	2.24	4.48	4.48	0.75	4.48	0.75	0.75	0.75	2.99	3.73	0	0	0	2.24	0	2.24	1.49	1.49	0.75	0.75	1.49	0	0.75	1.49	0	2.24	2.99	2.24	0.75	0	0.75	1.49	0.75	0	0	0	0.75	0	0	0	1.49	0	0	0.75
GPT-3.5	3.31	4.97	1.66	1.66	3.31	2.21	1.66	0.55	3.31	2.76	1.1	1.66	1.1	0.55	2.76	2.21	0.55	0.55	0.55	0.55	1.1	0.55	1.1	1.1	0	0	0.55	0.55	0	0	0.55	0	1.1	1.66	0	0.55	1.1	0.55	0.55	0	0	0	1.1	0	1.1	2.21	0	0.55	0.55
GPT-3.5	4.57	2.86	2.29	2.29	1.14	0.57	1.14	0.57	1.14	4.57	0.57	0.57	0	0.57	4	1.71	2.29	0.57	1.14	1.14	1.14	1.71	1.71	1.14	1.71	1.14	0.57	0	1.14	1.14	0.57	1.71	1.71	0	1.71	0.57	0.57	0.57	0	0	0	0.57	1.14	0	0	0.57	0	0.57	0.57
GPT-3.5	1.89	3.14	0	3.14	1.26	1.89	1.89	0.63	3.77	2.52	1.89	0.63	1.26	0.63	0	1.89	2.52	0	0	3.77	1.26	1.26	1.89	0	0	0.63	0	1.26	1.26	0	0.63	1.89	1.26	1.26	3.14	1.26	0	1.26	0	1.89	3.77	0	2.52	0	0	0	1.26	1.89	1.89
GPT-3.5	1.03	3.09	1.03	4.12	0.52	1.03	2.58	1.55	1.03	1.55	5.67	2.58	1.55	2.58	2.06	1.55	2.58	2.58	1.55	0.52	0.52	0.52	0	0.52	0.52	1.03	0.52	0.52	1.03	1.55	0.52	0.52	1.03	0.52	0	0	1.55	0	0	0	0	2.06	0	1.03	0.52	0.52	0.52	1.03	1.03
GPT-3.5	2.13	4.26	3.72	2.66	2.66	3.19	2.13	1.06	1.06	2.66	2.13	3.19	0	1.6	1.06	3.72	0.53	1.06	1.06	0	0	1.6	0	1.06	3.19	1.06	2.13	0.53	1.06	0.53	1.06	1.06	0.53	0.53	0	0	0.53	0.53	0	0	0	0.53	0	0	1.6	1.06	0.53	1.06	0
GPT-3.5	1.09	1.09	3.28	0.55	3.28	3.28	3.83	0.55	2.73	1.64	2.73	0	2.73	2.19	0.55	1.64	2.19	0.55	1.09	1.09	0	2.19	0	0.55	1.09	1.09	1.09	1.64	0	1.64	1.64	1.09	1.64	2.19	0	0.55	0.55	2.73	0.55	0	0	0.55	1.09	0	0.55	0.55	0.55	1.09	0.55
GPT-3.5	0.9	1.35	3.14	2.69	0.45	1.35	0.9	1.35	1.35	3.14	2.69	2.24	3.14	4.04	0.45	0.45	0.45	3.59	0.9	0	0.45	0.45	1.35	0	2.24	2.69	2.69	0.45	0	0.9	0	0.45	0	2.69	0.45	0.45	1.35	1.79	0.45	0.45	3.14	0	1.35	0	0.45	0.9	1.79	0	1.35
GPT-3.5	4.6	1.72	1.72	4.02	2.87	1.72	1.15	2.87	0.57	1.72	1.15	1.72	2.3	1.15	2.87	0.57	2.3	0.57	0.57	0	0.57	2.87	2.3	1.72	0	1.15	2.3	0	1.72	0.57	0.57	0.57	1.15	0.57	0.57	1.15	1.72	1.15	1.15	0.57	0	0	2.3	1.72	1.15	1.15	0	0.57	0
GPT-3.5	0.54	1.61	2.15	0.54	2.15	1.61	3.23	4.84	0.54	0.54	2.69	2.15	2.69	1.61	1.61	0	0.54	3.76	1.61	1.08	0.54	0	1.61	0	1.08	1.08	2.15	2.69	0.54	1.61	1.61	0	1.61	0.54	1.08	0.54	1.08	0.54	0.54	0.54	0	0	0.54	0.54	0	1.08	0	0	0
GPT-3.5	1.65	4.4	4.4	3.85	1.1	1.65	1.65	0.55	2.2	2.2	2.2	2.75	1.1	2.75	2.2	0.55	1.1	2.2	1.65	0	2.2	1.65	1.65	0.55	0.55	0.55	0	1.1	1.1	1.1	1.1	0.55	0.55	1.1	0.55	0	0.55	0	1.1	0	1.1	0	0	0	0.55	1.1	0	1.1	0.55
GPT-3.5	13.07	2.84	0.57	5.68	1.14	0	1.7	2.27	0	2.84	0.57	1.14	0	1.14	5.11	0	1.14	0.57	0.57	2.27	2.84	0.57	1.14	1.7	0	1.14	0.57	0.57	1.14	0	0	1.14	0.57	0	1.14	0	2.27	0	0	0	3.41	0	0	3.98	0	0	0	0.57	0
GPT-3.5	4.6	4.6	3.45	4.6	1.72	1.72	0	1.72	3.45	2.3	0	2.87	0.57	1.15	0	0.57	4.6	0	0	0	4.02	1.72	2.87	1.15	0	1.15	0.57	0.57	0	0.57	0	0.57	1.15	1.15	0.57	0	1.72	0.57	1.15	0.57	0	0	1.15	0	0.57	1.15	0.57	0	0.57
GPT-3.5	1.71	5.14	2.29	1.71	0.57	0.57	2.29	2.86	1.14	1.71	1.14	3.43	4.57	1.14	1.71	1.71	1.71	2.29	0	0	0	0	1.14	0	2.86	0	2.29	1.14	0	1.14	0	0	1.14	0	0	0.57	0.57	0	0.57	0.57	0	0.57	1.14	0	1.14	1.14	0	0	0
GPT-3.5	1.46	4.37	3.4	1.94	1.94	1.94	3.4	1.94	1.94	1.94	1.94	2.91	0.49	2.43	0.49	0	0.97	3.4	2.43	0.97	1.94	0	0.49	0	2.43	0.49	0	0	0	1.46	0.49	0	0.97	0.49	0.49	0.49	0.49	0.49	0	0	0.49	0	0	1.46	0	0	0.49	0.49	0
GPT-3.5	1.63	2.17	3.8	1.63	2.17	1.09	1.09	0.54	1.09	2.17	1.63	3.26	0.54	1.63	0.54	1.63	0.54	1.63	0.54	3.8	0.54	0	0	1.09	2.17	0	0.54	0.54	0.54	0.54	1.63	0.54	0	0	6.52	0	0	0	0	1.63	0	1.09	0.54	0.54	0	1.63	0.54	0.54	0
GPT-3.5	3.41	1.7	3.98	1.7	1.7	2.27	0.57	0.57	2.84	1.14	2.84	0.57	0	3.41	1.14	1.14	2.84	0	5.11	4.55	0	0.57	0	1.14	1.7	0	0.57	0	1.14	1.7	1.14	0	0.57	0	0.57	0	0.57	0	0	0	0	2.27	0.57	1.14	0.57	0.57	0.57	0.57	1.14
GPT-3.5	0.6	1.81	1.81	1.81	1.2	1.81	2.41	3.61	1.2	0.6	3.61	1.2	4.82	2.41	1.2	0.6	0	1.2	1.2	1.2	0.6	0.6	0	0.6	0	3.61	1.81	0.6	0.6	2.41	0.6	0	0.6	0	0.6	0	0	0	0.6	1.81	0.6	0	3.61	0.6	0	0	0.6	0	0
GPT-3.5	1.69	3.93	0.56	2.25	1.12	1.69	2.25	1.12	2.81	1.12	3.37	3.37	2.25	2.25	0.56	2.81	1.69	0.56	3.37	2.25	0	1.12	0	0.56	1.12	0.56	1.12	0.56	0.56	0.56	0.56	1.12	0	0.56	0	0	1.12	2.25	0.56	0.56	0.56	0	2.25	0.56	0	0	1.12	0.56	0.56
GPT-3.5	1.73	1.73	2.31	2.31	4.05	5.2	2.31	2.31	1.73	4.05	2.31	0	0.58	1.73	1.16	1.16	0.58	0.58	2.89	0.58	2.31	1.73	2.31	1.16	4.05	2.31	1.16	2.89	0.58	1.16	0.58	0.58	0.58	1.16	0	0	0.58	1.16	1.16	0	0	1.16	0.58	0	0	0	0	1.16	0
GPT-3.5	1.75	1.75	0	2.34	1.17	2.34	5.26	4.68	0	3.51	1.75	4.09	0.58	2.34	0.58	1.17	0.58	0.58	0.58	0	2.92	0	1.17	1.75	2.34	2.34	1.17	1.75	0	2.92	2.34	0.58	0.58	0.58	0	0	0.58	0.58	0.58	0	0	0.58	1.75	0	0	1.17	0	0.58	0
GPT-3.5	3.24	4.86	1.62	3.24	2.7	1.62	4.86	3.24	0	2.7	4.86	2.7	2.16	3.24	3.24	2.7	0.54	4.86	1.08	2.16	1.62	0	0.54	0.54	1.62	0.54	0.54	0	0	1.08	0.54	0.54	1.08	0	0	0.54	1.08	0	0	0.54	0.54	0.54	0	0.54	0	2.16	0	2.16	0
GPT-3.5	0.96	1.44	0.48	1.91	2.39	0.48	0.96	3.35	0	2.39	1.91	0	3.83	2.87	0.96	0.48	5.74	0.48	0	0	1.91	0.48	1.91	0	0.48	1.91	0	0.48	0	1.44	0.96	0.48	0.48	0	0.48	5.74	0.48	0.96	0	0.48	0	0.48	1.91	0.48	0	0	0.48	0.48	0
GPT-3.5	2.5	1	3	3	2	1.5	0	0.5	0	1	1	1.5	1.5	2.5	1.5	2.5	1	0.5	1.5	0	2	1.5	0	1.5	0	0.5	2	4	0	1	2	0.5	0.5	0	0	0.5	1	0	0	0	0	0.5	2	0.5	0	0.5	0	1	0.5
GPT-3.5	2.58	4.64	3.09	2.06	1.55	0.52	0.52	0.52	2.58	2.58	2.06	0.52	2.06	1.55	2.06	1.03	2.06	1.03	0	0	0.52	0	2.06	1.55	1.03	0.52	1.55	1.03	0	1.03	0.52	0	1.03	0	0	1.03	0.52	0	0	0.52	0	1.03	0	1.55	1.55	1.55	1.03	0.52	0
GPT-3.5	1.97	3.29	5.92	1.32	3.95	1.97	3.29	1.97	0	2.63	0	4.61	3.95	1.32	1.32	1.32	0.66	0	0	1.32	1.97	0	0.66	0.66	0	0	1.97	0.66	0	0.66	1.32	0.66	1.32	0	0	0.66	1.32	0	0	0.66	0.66	0	0	0	0.66	0.66	0.66	0	0
GPT-3.5	4.37	6.01	6.01	1.09	3.28	4.92	2.73	1.64	1.09	2.19	1.64	2.19	0.55	3.28	2.19	2.19	0	0.55	1.09	0.55	1.09	1.64	0	1.09	0.55	0	0	0.55	0.55	2.19	0.55	0.55	0	1.09	0.55	0	2.19	0.55	0.55	0	1.09	1.09	0	0	3.28	0	1.64	0	0
GPT-3.5	2.08	3.12	0.52	1.56	5.21	3.65	1.04	2.6	0.52	2.08	3.65	2.6	1.56	2.6	1.04	0.52	0	2.08	4.17	0.52	1.04	0.52	2.08	1.04	2.6	0	0	1.56	0.52	0	0	1.04	1.56	0	0.52	0	0	1.56	0.52	0	0	0	0	1.04	0	0.52	1.04	1.04	0
GPT-3.5	2.31	2.89	2.89	3.47	0.58	2.89	2.89	2.89	0.58	4.62	2.89	1.16	0.58	3.47	0.58	0.58	1.73	3.47	1.16	0	2.89	1.16	2.89	2.31	0.58	1.73	0	1.16	0	0.58	1.16	1.16	0.58	1.16	0	0.58	0.58	0.58	0	0	1.16	0	0	1.16	0	0.58	0.58	0	0
GPT-3.5	1.49	4.48	4.98	4.98	1	0.5	2.99	2.49	3.98	2.49	1.49	2.99	0	3.48	0.5	0	0	3.48	1	0.5	1.99	0.5	0.5	0.5	1	1	0	0.5	1.49	1.49	0	1	0.5	0.5	0	0	2.49	1.49	1.49	0.5	1	0	0	0.5	0.5	0	0.5	0.5	0
GPT-3.5	0.55	2.21	5.52	2.21	1.1	1.1	3.31	3.31	0.55	1.66	2.21	3.87	1.1	1.1	0.55	1.1	1.66	3.87	1.1	0	0.55	1.66	0.55	1.66	0.55	0.55	0	1.1	0.55	1.66	1.1	0	0.55	0.55	0	0	1.1	0	0.55	0	1.66	3.87	0	0	1.1	0	0.55	0	0.55
GPT-3.5	5.73	3.12	2.6	2.6	2.08	2.08	4.69	3.12	0.52	2.6	1.04	4.17	0	2.08	0.52	1.04	2.08	5.73	1.04	0	0.52	0.52	1.04	3.65	1.04	0.52	0	0.52	0	0.52	2.08	0.52	1.04	0.52	0	0	1.04	2.08	0.52	0	0	0	0.52	1.04	0	0	0.52	0.52	0
GPT-3.5	2.23	3.91	3.35	4.47	2.79	1.12	3.35	3.35	0.56	1.68	3.91	10.06	3.35	3.35	0	0.56	1.68	4.47	1.12	0.56	0	0.56	1.12	1.12	1.12	0.56	1.12	0.56	1.12	1.12	1.68	0	0	0	0	0	3.35	1.12	0	0	0.56	0	0	0	0.56	0	1.12	0.56	0
GPT-3.5	1.15	2.87	5.17	1.72	1.15	0.57	3.45	3.45	0.57	1.15	1.72	3.45	0.57	1.15	1.72	2.3	0.57	2.3	1.15	3.45	1.15	1.15	1.72	1.72	1.72	1.15	0	0.57	0	2.3	2.3	0.57	1.15	0	4.02	0	1.72	0	0.57	1.15	0	0.57	1.72	0.57	1.15	1.72	1.15	1.15	0.57
GPT-3.5	4.4	4.4	5.66	2.52	3.77	4.4	2.52	2.52	0	0.63	0.63	1.89	0.63	0.63	1.26	1.26	1.89	0.63	1.89	0	1.26	1.89	1.26	0.63	3.14	0.63	1.26	1.26	0.63	2.52	1.89	0.63	2.52	1.26	0	0	1.26	0.63	0	0.63	0	0	0	0	0	0	0.63	0	0
GPT-3.5	3.06	2.55	2.04	3.06	4.59	2.04	2.04	7.65	1.53	0	1.53	3.06	1.02	1.02	1.02	1.53	0.51	1.53	2.04	0.51	0	0.51	1.53	0	1.02	0.51	1.02	1.02	1.53	2.55	0	0	1.02	0.51	0	0	0	0.51	0	0	0	0.51	0	0	0	1.02	0.51	1.02	0.51
GPT-3.5	0.52	3.61	2.58	3.09	5.15	5.15	3.09	5.15	1.03	0	2.06	1.55	1.03	1.03	0.52	0.52	0	1.03	2.06	0	0	1.55	2.06	0.52	0.52	1.55	0.52	0.52	1.55	3.09	1.03	0.52	0.52	0.52	0	0	1.55	1.03	0.52	0	0	0	1.03	0	0.52	0	0	0.52	0.52
GPT-3.5	0	1.55	3.11	0.52	1.04	1.04	1.04	2.07	0	1.55	3.11	3.63	2.07	0.52	0.52	2.07	0.52	2.59	1.55	0	0	1.04	0.52	1.04	2.07	1.04	0.52	2.07	0.52	3.11	1.04	0	0	0.52	0	0.52	0	1.04	0.52	1.04	0	1.55	0.52	0	0	0.52	1.04	0.52	0
GPT-3.5	1.09	2.19	0.55	1.09	1.09	0.55	0	4.37	0.55	2.73	3.28	2.73	4.92	2.19	0.55	0	1.64	0.55	0	2.19	1.09	0	0.55	0	1.64	1.64	0	2.19	0	1.64	0.55	1.09	0.55	0.55	1.09	2.73	0	1.09	0	1.64	0.55	1.09	0	0	0	2.19	1.64	0	0
GPT-3.5	6.29	0.57	2.86	1.71	1.14	0	1.14	1.71	1.14	1.71	0	0.57	0	0.57	2.29	1.14	1.71	2.29	1.14	0	4	0.57	2.29	2.29	0	2.29	0	0.57	0	0	2.29	1.14	4	3.43	0	0.57	1.14	4	1.14	0.57	0	0.57	0	0.57	0.57	0	0	0.57	0
GPT-3.5	4.49	7.05	1.28	1.92	3.85	3.85	1.28	1.92	2.56	0.64	3.21	1.28	1.92	0.64	2.56	2.56	1.92	1.92	0	0.64	1.28	1.28	0	0.64	1.28	0.64	1.28	0	0.64	2.56	0	0.64	0	0.64	0.64	0.64	0.64	0.64	0	1.92	0.64	0	0.64	0	0	1.28	0	1.28	1.28
GPT-3.5	5.96	3.97	1.32	3.31	1.99	1.32	2.65	2.65	3.31	3.97	1.99	0.66	0	2.65	4.64	1.32	1.32	0.66	1.32	0	1.99	0	1.32	0	0	1.99	0.66	1.32	0.66	0	0.66	1.99	0	0	0	0	0.66	0	0.66	1.32	0.66	2.65	0	0	0	0.66	0	0.66	1.32
GPT-3.5	2.87	4.02	1.15	0	2.3	2.3	0	4.6	0	2.87	1.72	1.15	3.45	3.45	1.15	1.15	3.45	1.15	1.15	0	2.3	1.72	2.3	1.15	1.15	1.72	0.57	2.3	0	1.72	0	0	0.57	0.57	0	2.3	0.57	0	0	0.57	0	0	0	1.15	0	0	0	0	0.57
GPT-3.5	1.57	2.09	1.05	1.05	4.19	2.62	1.57	2.09	0.52	0.52	2.09	4.71	5.24	2.62	2.09	0.52	0.52	1.57	1.05	2.62	0.52	1.05	0.52	0.52	1.05	1.57	0.52	0.52	0	0	0	1.05	1.05	0	0	1.05	1.05	0	0.52	2.09	0	0	1.05	0	0	0	0.52	0	0
GPT-3.5	1.17	2.34	0.58	3.51	1.17	1.75	2.92	1.17	2.34	2.34	4.09	1.75	1.75	4.09	1.17	1.75	2.34	1.75	1.17	0	1.17	1.75	1.17	0	0	1.17	0.58	1.17	0	0	0.58	1.17	0.58	0.58	0	0	0	0.58	0.58	0.58	0	0.58	2.34	0	2.34	0.58	0	1.17	0.58
GPT-3.5	3.55	1.02	2.03	0.51	2.03	1.52	2.03	4.57	0	2.54	0.51	2.54	1.52	0.51	1.52	2.03	1.02	3.05	1.02	1.02	1.02	0.51	0.51	1.02	1.02	1.52	0	1.02	1.52	1.02	1.02	0	0	0	0	0.51	0	1.02	2.03	0	0	0	0.51	1.02	1.52	0	1.02	0.51	0
GPT-3.5	3.26	3.26	3.26	1.09	3.26	1.09	1.09	2.17	2.17	1.09	1.09	4.35	4.35	2.17	1.63	0.54	0.54	1.09	0	2.17	1.63	1.09	1.09	0	0.54	0	1.63	0	0.54	0.54	0.54	1.63	0.54	0	1.09	0	0.54	0	0	0	0	0	2.72	0	0	1.63	0.54	0	0.54
GPT-3.5	3.95	6.78	2.26	2.82	2.82	2.82	2.82	2.26	0.56	2.82	0.56	1.69	2.26	0.56	3.39	1.13	0	0.56	0.56	0.56	0.56	1.69	0	0.56	0.56	0.56	1.69	0	2.26	1.13	0	0.56	0	1.13	0	0.56	1.69	1.69	0.56	0	1.13	0	0.56	0	0	0.56	0	0	1.13
GPT-3.5	2.72	3.26	3.8	2.17	2.72	5.43	2.72	1.63	0	2.17	3.8	1.09	0	1.09	1.63	0.54	1.63	1.63	0.54	1.09	2.17	1.09	0	0	2.72	3.26	1.09	1.09	0.54	2.17	1.09	1.09	0	0.54	0.54	0	0	1.09	1.09	1.63	3.8	0.54	0	1.09	0	0	0	0	0.54
GPT-3.5	4.62	4.1	1.54	2.56	2.56	0.51	0.51	3.08	1.03	1.03	0.51	3.08	4.1	3.08	0.51	1.54	0	1.54	0	0.51	1.03	1.54	0.51	0.51	1.54	0.51	2.05	1.54	1.03	0.51	0	1.54	0	1.03	0.51	0.51	1.03	0	1.03	0.51	0	1.03	1.03	1.54	2.05	1.03	0.51	0	0
GPT-3.5	7.18	2.56	3.59	1.54	1.54	1.54	0.51	1.54	1.54	3.08	1.03	1.54	1.03	2.56	3.08	2.05	1.54	0.51	0	1.03	2.56	1.54	0	2.56	0.51	0.51	0.51	1.54	0	0.51	0.51	0.51	0	0.51	0	0	0	0	0.51	0	0	0.51	1.54	0.51	0	2.05	0.51	0	0.51
GPT-3.5	1.12	1.12	1.68	2.23	1.68	1.12	1.12	0.56	0	1.12	3.91	3.35	2.23	2.79	1.12	1.68	1.12	2.79	1.12	2.23	0.56	1.12	0	0.56	1.68	1.12	1.12	0.56	1.68	0	0.56	1.68	0	1.12	0.56	0.56	0.56	0.56	0.56	0	0	0	0	0	0	2.79	0	0.56	0.56
GPT-3.5	1.69	2.26	1.69	2.82	2.26	1.13	1.69	3.39	1.69	1.69	2.26	1.69	4.52	2.82	0.56	0.56	1.13	1.13	1.69	0	2.26	0	0.56	0.56	1.13	1.13	2.26	0.56	0.56	1.13	0	0.56	0.56	0	0	1.13	0.56	0.56	0.56	0.56	0	1.13	1.69	0	0	0.56	0	0.56	0.56
GPT-3.5	1.52	2.54	0.51	1.52	3.05	1.02	3.55	2.03	1.02	1.52	2.03	1.52	4.06	1.52	0.51	0.51	1.52	2.03	1.52	0	0	1.02	1.02	1.02	0	0.51	0	2.03	1.02	1.02	0.51	0.51	1.52	1.02	0.51	1.02	0	3.05	0	0.51	0	1.02	0.51	0	0	1.02	1.02	0.51	0
GPT-3.5	0.61	0.61	4.27	1.83	1.83	0	4.88	2.44	0.61	1.22	3.66	1.83	1.22	2.44	1.22	0.61	1.83	6.1	0.61	0.61	0	1.22	0	1.22	0.61	1.22	0.61	0.61	0	3.05	3.05	0	0	0	0	1.83	1.22	1.22	0.61	0.61	0	0.61	3.05	1.83	0	1.22	0	0	0.61
GPT-3.5	2.07	4.66	2.59	1.04	2.59	3.63	1.04	2.07	1.04	2.59	1.04	1.55	3.11	2.59	1.55	1.55	0.52	2.07	0.52	0.52	1.04	1.04	0.52	1.04	3.11	0	2.07	1.04	0.52	2.07	1.55	0.52	1.04	0	0.52	1.55	0.52	0	0	0	0	1.04	0	0	0	1.04	1.04	1.04	0
GPT-3.5	3.14	3.66	5.24	0.52	3.66	0.52	2.09	3.14	2.09	1.57	1.57	2.09	0	0.52	0.52	1.57	2.09	0	0.52	1.05	0.52	1.57	1.05	0	0	2.09	0	3.14	0.52	1.57	0	1.57	0	1.05	0.52	0.52	0	0.52	0	0	0	0.52	0	1.57	0	0.52	0.52	0	0.52
GPT-3.5	1.44	1.91	0.96	0.48	2.39	3.35	0.96	1.44	0.48	0	1.44	3.83	6.22	1.44	0	1.91	0.96	0	2.39	0.48	0	0.96	0	0.48	0.48	0.48	0.48	0.96	0.96	0.96	0	0	0.48	0	0	1.91	0.96	0.48	0	0.48	0	0	2.39	1.44	0.96	0	0.48	0	0
GPT-3.5	0.53	2.65	5.29	1.06	5.82	4.23	4.76	7.41	1.06	0	0.53	0.53	3.17	0.53	1.06	1.59	1.59	3.17	2.12	2.12	1.06	0.53	0	0	0.53	3.7	1.59	2.65	0	0.53	1.06	0	0	1.06	0	0	0	1.06	0	0.53	1.06	0	0.53	0.53	0	2.12	0	0.53	0.53
GPT-3.5	2.78	2.22	3.33	2.22	7.22	5	4.44	8.33	0.56	3.33	2.22	3.89	3.33	1.67	1.67	0.56	0.56	0.56	0	0	2.22	0	0.56	0.56	1.11	7.22	1.11	0	0	1.67	0	1.67	0	0.56	1.11	1.11	0.56	0	0	0.56	0.56	0	0	0	0.56	0	0.56	1.11	0.56
GPT-3.5	2.94	2.94	3.92	0.98	3.43	3.43	1.96	0.98	0.49	1.96	0	2.45	2.94	0.98	0.49	1.96	0	1.96	1.47	2.94	0.49	0	0	0.98	3.92	0.49	2.45	1.96	0	0.49	0.49	0.49	0.49	0.98	0.98	0	0.49	0.98	0	0	0.49	0.49	1.47	0	0.98	0.98	0.49	0.98	0.98
GPT-4	4.6	5.17	4.6	5.75	3.45	1.15	4.02	1.15	0	2.87	2.3	1.72	2.3	0	2.3	0.57	2.3	0	1.15	0.57	1.72	1.15	1.72	0.57	0.57	0	0	2.87	1.15	1.72	0.57	1.72	0	0	0	0	0.57	1.15	2.3	1.15	0	0.57	0	0.57	0	1.15	0	0.57	1.15
GPT-4	1.16	2.89	4.62	1.73	2.89	4.05	3.47	1.16	0.58	2.31	2.31	3.47	1.73	1.73	1.16	0	0	2.31	0.58	0	1.16	1.16	0.58	0.58	1.16	0.58	0.58	1.73	0	1.73	0.58	2.31	0	1.16	0.58	1.73	1.16	0.58	0.58	2.31	0	0.58	0.58	1.73	0	0.58	0	0	0
GPT-4	3.82	3.82	4.46	0.64	3.82	1.91	1.91	0	4.46	1.27	0.64	1.91	1.91	1.91	4.46	1.91	1.27	0	2.55	0.64	3.18	1.91	1.27	0	0.64	0.64	0	1.27	0.64	0	0	1.27	1.91	0	0.64	1.27	0.64	0.64	1.91	0.64	0	1.27	0	0.64	1.27	0.64	0	0	0
GPT-4	4.46	3.18	3.18	1.91	2.55	2.55	2.55	1.27	0.64	1.27	0.64	1.27	0.64	2.55	3.82	1.91	0	0	1.91	1.27	3.18	1.27	1.91	1.27	0	0.64	0.64	1.27	1.27	0	1.91	2.55	0.64	0	1.91	0.64	0.64	0	0.64	0.64	0.64	0	1.91	0	1.27	0.64	0	0.64	0
GPT-4	2.17	3.26	2.17	4.35	1.63	2.17	1.09	0.54	0.54	1.09	3.8	1.63	1.09	1.63	1.63	3.8	1.63	2.72	1.09	0.54	1.09	0.54	0	0.54	0	0.54	0	2.17	1.09	1.09	0.54	0.54	0	0	0	0.54	1.09	1.09	1.09	0	1.09	0.54	0	0	0	1.63	0	0.54	0.54
GPT-4	2.69	3.23	3.76	2.15	4.3	2.15	4.84	3.76	0.54	1.08	2.15	1.61	2.15	1.08	1.08	2.69	1.08	3.76	3.76	0	0	2.15	1.08	1.08	1.61	0.54	0	1.61	0.54	1.08	0	0	0	0.54	0	0.54	0.54	1.61	1.61	0.54	1.08	1.61	0.54	0.54	0	0	0	0.54	0
GPT-4	7.61	3.26	3.8	2.17	2.17	0	1.63	3.8	1.09	2.17	2.17	3.8	2.17	2.17	2.72	0.54	0.54	2.17	0	2.72	2.17	0.54	0.54	0	1.63	1.63	1.63	2.17	1.09	2.72	1.63	1.63	2.17	1.09	0	0.54	0	0	1.63	2.17	0	1.63	1.63	0	0	0	0	0	0.54
GPT-4	3.85	2.2	2.2	4.95	1.1	0.55	2.75	6.04	0.55	1.65	0	2.2	0.55	2.75	0	1.1	1.1	3.85	0	2.75	2.75	0.55	3.3	0.55	1.1	1.1	1.1	0.55	0.55	0.55	1.1	0	1.1	0	0	0	1.65	0	1.65	0	2.2	0	1.65	0	0	0	0	0	0
GPT-4	1.59	4.76	2.12	3.7	1.59	3.17	0.53	1.59	0	0	1.06	1.59	3.7	0.53	2.65	4.76	1.06	0	2.65	0.53	0	3.17	0.53	1.06	1.59	0	1.59	0.53	2.65	0.53	1.06	0	0	2.65	0	1.59	0	0.53	0	0	1.06	0.53	0	0	0.53	0	0.53	1.59	0.53
GPT-4	2.31	2.31	3.47	2.31	0.58	0	1.16	4.62	1.73	2.89	2.89	3.47	0.58	2.89	1.16	1.16	0.58	1.16	1.16	1.16	0.58	0.58	2.89	1.16	0.58	2.89	1.16	1.16	1.16	1.16	0	0	1.73	0	0	0.58	2.31	0	3.47	0	0	0	0	0	3.47	2.31	1.16	0	0
GPT-4	3.45	1.72	2.3	2.3	1.72	3.45	1.72	2.87	3.45	1.72	1.15	1.15	0.57	1.72	6.32	1.15	0.57	0.57	1.15	0.57	1.15	1.15	4.02	1.15	0.57	1.72	0.57	1.72	0	0.57	0.57	2.3	1.15	0	1.15	0	0.57	0.57	0.57	0	0.57	0	0	1.72	0	0	0	0	0
GPT-4	3.21	7.05	0.64	3.85	0	1.92	3.21	3.21	1.92	2.56	0.64	0.64	1.28	2.56	2.56	3.85	0	1.92	0.64	0	3.21	0.64	1.92	0.64	1.28	1.92	1.28	1.28	0.64	0	0.64	1.92	0.64	0.64	0.64	1.92	1.28	0	1.28	0.64	0.64	0.64	0.64	0.64	0	0	0.64	0.64	0
GPT-4	2.7	2.7	1.62	2.16	2.16	2.7	2.16	0.54	1.62	3.78	1.62	0	2.16	2.16	1.08	0.54	0	1.08	1.08	0	1.62	0.54	1.08	5.41	0	1.08	1.08	1.08	0.54	0	0	0	0	0.54	1.08	0	0.54	0.54	1.08	0.54	0	0	0	0	0	0.54	0	0	0
GPT-4	2.91	2.33	2.33	2.33	0	1.16	1.74	0.58	0	2.33	0	0	2.33	2.91	1.16	0.58	0.58	1.16	0.58	0.58	3.49	0.58	0	0	1.16	0	1.74	0	0	0.58	0.58	0.58	0.58	0	0	1.16	0	0	0	0.58	1.16	0	0	0	0	0	0	0.58	0
GPT-4	1.78	2.37	0	1.18	3.55	2.96	3.55	2.37	1.18	2.96	4.73	1.78	1.78	2.96	1.18	1.18	1.78	0.59	0.59	1.18	0	0	0.59	0.59	1.78	0	0	1.78	0.59	2.96	0.59	0.59	0	1.18	1.18	0	1.18	2.37	0	1.18	1.18	1.18	0	0	0	0.59	0.59	1.18	0
GPT-4	3.33	0	1.11	3.33	1.11	0.56	1.11	2.78	0	1.67	3.33	2.22	1.67	2.78	1.67	1.11	0.56	1.67	0	0.56	0.56	0.56	0.56	0.56	1.11	1.11	1.11	1.67	1.67	0	0	0.56	0	0	0	1.11	1.11	0	0.56	1.11	0	1.11	2.22	0	1.11	1.67	0.56	0	0
GPT-4	1.24	6.21	3.73	1.24	3.11	2.48	0.62	1.24	1.24	0.62	1.24	0.62	1.24	1.24	1.24	8.07	2.48	1.24	1.24	1.24	0.62	1.24	1.86	1.24	1.86	0	1.24	0	0.62	1.24	0	0.62	1.24	0	0	0	0	0.62	0	0	0.62	0	0	0.62	0	0.62	0.62	1.24	0.62
GPT-4	1.39	2.78	2.78	2.08	1.39	0	2.08	0.69	2.78	2.08	0.69	2.08	0	0	0.69	2.08	0	0.69	1.39	1.39	1.39	0	1.39	0	0	0	1.39	0.69	0	0.69	0	0.69	0	0	0.69	0	0.69	2.08	0	0	0	0	0	0	2.78	0.69	0.69	2.08	0.69
GPT-4	0.48	2.9	5.31	4.35	2.42	0.97	0.48	0	0.48	0.97	2.9	5.8	0.97	4.35	0.48	0.97	0.97	2.42	0.48	0	0	0	0	0.97	0.48	0.48	1.45	2.42	0	0	0.48	0	0	0	0.48	0	1.93	0.48	0	1.45	2.42	0.48	1.93	0	0.48	0.48	0	0	0.48
GPT-4	4.86	2.7	0.54	2.16	3.24	0	1.08	1.62	2.16	0.54	0.54	2.16	1.62	0.54	1.62	4.32	1.08	0.54	0.54	1.08	1.08	1.08	1.08	0.54	1.08	0	0.54	0	0.54	0.54	0.54	1.08	0	0	2.16	0.54	1.08	0.54	0	1.62	0	0.54	1.08	1.08	0	0.54	0.54	0	0
GPT-4	6.63	4.42	2.21	1.66	3.31	1.1	2.21	2.21	0.55	1.66	1.66	0.55	2.76	1.1	4.42	3.87	2.21	2.21	0.55	0.55	2.76	0.55	0.55	1.1	0	0	1.66	0	1.1	0	1.1	0.55	1.1	0	0.55	2.21	0	0.55	1.1	1.1	0	0	0.55	0.55	0	0	0.55	0.55	0
GPT-4	2.56	4.1	2.56	1.03	2.05	2.56	3.08	1.54	0	4.1	2.56	3.08	5.13	3.59	1.54	0.51	1.03	1.03	1.03	0.51	0	2.05	0.51	1.54	0.51	3.08	2.56	2.56	0.51	0	0	0.51	1.54	0	1.54	2.56	0	0	0.51	0.51	1.03	0.51	0.51	0	0	0.51	0.51	0.51	0.51
GPT-4	7.37	1.05	2.63	3.16	1.58	1.05	4.21	3.16	2.11	3.68	0	0.53	0	1.05	4.21	1.05	1.05	2.63	0.53	5.26	3.16	0	1.05	0.53	2.11	0	0	0.53	1.05	0.53	0	1.05	0.53	0	2.63	0	1.05	0	0.53	0	4.21	1.05	0	0	0	0	0.53	0	1.05
GPT-4	9.36	7.6	0	2.92	1.75	1.75	0	3.51	7.6	0.58	0.58	1.17	2.92	1.75	2.34	3.51	3.51	0.58	1.17	0.58	1.17	0.58	1.17	0.58	0	0	0.58	0	0	0.58	0.58	0	1.75	0.58	0.58	0.58	1.75	0.58	1.17	0	1.17	0	0	0	1.75	0.58	0	1.17	0.58
GPT-4	2.09	1.05	2.09	1.05	0.52	2.09	1.57	4.19	0	2.09	2.09	2.62	1.05	4.19	1.05	0	0.52	1.57	1.05	0.52	0.52	0	1.57	0.52	0.52	3.14	2.62	0.52	0.52	0.52	0.52	0.52	0.52	0	0	0	0	0	0	0.52	0.52	0.52	1.05	0.52	0.52	0.52	0.52	1.05	0
GPT-4	2.79	3.72	6.98	1.4	1.4	1.86	1.86	2.33	0.93	0.47	1.4	2.79	0.47	4.19	1.4	0.47	1.4	3.26	2.33	0.47	0	1.4	0.47	1.86	1.4	0.47	0	1.4	0.47	0	2.33	0	0	0.47	0	0	0	0.93	0.47	0	3.72	0.93	0	0.93	0.93	1.86	0.93	0.93	0
GPT-4	4.28	2.67	3.74	2.14	2.67	2.14	2.67	1.6	1.6	2.14	3.21	2.14	1.6	1.07	3.21	1.07	2.14	0	1.07	2.67	1.07	1.6	1.07	0	0	3.21	0.53	1.07	1.07	1.6	0.53	0	0	1.6	2.67	0	0.53	0.53	0.53	0	0.53	0.53	0	0.53	0.53	1.07	0	0.53	1.07
GPT-4	1.12	2.81	2.25	1.69	3.93	4.49	2.25	1.12	0.56	0.56	1.12	2.81	0.56	1.69	1.69	0.56	1.69	1.69	0.56	0.56	1.69	2.25	1.69	0	1.69	0.56	1.69	0	2.25	0.56	1.12	0.56	1.12	1.69	0.56	0	0.56	0.56	0.56	1.12	0.56	0.56	0.56	0	0.56	0	1.12	0.56	0.56
GPT-4	3.72	2.66	2.13	3.19	2.66	1.06	1.6	4.26	0.53	1.06	1.6	1.06	2.66	0.53	1.06	4.26	1.6	2.13	0.53	2.13	1.06	1.06	0.53	0.53	0	1.06	1.06	0	2.13	1.06	0	1.6	0.53	1.06	0	2.13	0	1.06	1.06	1.06	1.6	0.53	1.6	0	0	0.53	1.06	0.53	0.53
GPT-4	1.67	0.56	3.33	5	0.56	1.67	1.67	2.78	3.33	1.11	3.33	1.67	4.44	0	2.22	1.11	0	0	1.67	2.78	3.33	0.56	1.11	0.56	0.56	0	1.11	0.56	2.78	0	0	1.67	0	0	0	3.89	1.11	0	0.56	1.67	0.56	0	0	0.56	1.67	0.56	0	0.56	1.11
GPT-4	4.73	2.7	2.03	2.7	2.7	2.03	2.7	1.35	0	0	7.43	0	2.03	0.68	0.68	0.68	0	2.03	2.03	1.35	0.68	0	2.03	0.68	0.68	1.35	2.03	0.68	0	2.03	0.68	1.35	4.05	0	0	0.68	0.68	0	0.68	2.7	0	4.73	0	1.35	0.68	0	0	0.68	0.68
GPT-4	4.73	2.7	2.03	2.7	2.7	2.03	2.7	1.35	0	0	7.43	0	2.03	0.68	0.68	0.68	0	2.03	2.03	1.35	0.68	0	2.03	0.68	0.68	1.35	2.03	0.68	0	2.03	0.68	1.35	4.05	0	0	0.68	0.68	0	0.68	2.7	0	4.73	0	1.35	0.68	0	0	0.68	0.68
GPT-4	5.43	0.54	1.63	2.17	0.54	1.63	2.17	2.17	2.17	3.8	2.17	0.54	0	1.09	1.63	1.63	0.54	1.63	2.17	3.8	1.63	1.09	1.09	0.54	0.54	0	1.09	1.63	0.54	0.54	0	2.17	0.54	0	0	0.54	0	0	1.63	0.54	0.54	2.72	1.63	0	0	0.54	0.54	0.54	1.09
GPT-4	1.95	2.44	1.46	1.95	2.44	1.95	1.95	4.39	0.98	2.93	0.98	1.46	3.9	0.98	0.49	3.41	3.41	2.44	0.49	1.46	1.46	0	2.93	2.44	1.46	0.49	1.95	1.95	0.49	0	0	0.49	0.98	0.98	0.49	3.9	0.49	0.49	0.98	0	0	0.49	1.46	0.49	1.95	0	0	0.49	0
GPT-4	1.58	2.11	3.68	2.11	1.58	1.58	0	0.53	1.58	1.58	1.58	3.16	0.53	1.05	0.53	1.58	2.11	1.58	0	0.53	0	2.11	1.05	0.53	0	1.05	0.53	3.68	1.58	2.63	0.53	1.05	0	1.58	0.53	0	1.05	0	0.53	0.53	1.58	0.53	0	1.05	0	0	0	0.53	0.53
GPT-4	1.52	2.54	2.03	3.55	3.05	1.52	2.03	1.02	0	2.54	2.54	1.52	1.52	1.02	1.02	2.03	1.02	1.02	2.03	0.51	0.51	1.52	0.51	1.52	1.02	0	1.02	0	3.05	1.02	0.51	0.51	1.02	1.02	0.51	0	1.02	0.51	0.51	1.02	0	0.51	1.02	0.51	0	0.51	0	0.51	0
GPT-4	1.76	4.12	3.53	0.59	0.59	0.59	2.35	1.18	0	2.35	2.94	2.94	1.18	0.59	1.18	0.59	0.59	1.76	0.59	2.35	1.18	0	0	1.18	0.59	1.18	0	0	0	3.53	0	1.76	0.59	0	0	2.94	0	0.59	0.59	0.59	0	1.76	0	0	0.59	1.18	1.18	0.59	1.18
GPT-4	0	2.41	7.23	0.6	3.61	2.41	1.2	0.6	2.41	0.6	0.6	2.41	3.01	0.6	0.6	0.6	1.81	1.2	0.6	1.2	0	0	0	1.2	0.6	0.6	1.2	2.41	1.2	2.41	0	0	0	0.6	0	0	0	3.01	0	0.6	1.81	0	0.6	0	1.2	0.6	1.2	0	0
GPT-4	4.97	3.87	5.52	3.87	3.31	2.76	1.66	0.55	1.66	1.1	1.66	3.31	0.55	1.66	1.1	1.1	0.55	1.66	1.66	1.66	1.1	1.1	0.55	1.66	1.1	0.55	0.55	0.55	1.1	1.1	1.66	2.21	1.1	0.55	0.55	0	1.66	0.55	1.66	0	0	0.55	1.66	0	1.1	0	0	0.55	0.55
GPT-4	1.52	1.02	1.52	3.05	1.52	2.03	5.08	0.51	0.51	2.54	3.55	0	2.54	2.03	1.02	1.02	2.03	1.52	0.51	0.51	1.02	2.03	1.52	0.51	1.52	2.03	2.03	1.52	1.52	0	2.03	2.03	2.03	0.51	0	1.02	0	0	1.52	0.51	0	2.03	1.02	0.51	1.02	0	0	0	0.51
GPT-4	1.55	2.58	4.12	2.58	3.09	2.06	2.06	0	2.58	2.06	2.58	4.64	2.06	1.55	2.06	1.03	1.03	1.55	0.52	1.55	0.52	1.03	1.03	1.03	2.06	1.03	1.55	0.52	1.55	0.52	0	1.03	0	0.52	1.03	0.52	1.03	0	0.52	1.03	0	2.06	0.52	0.52	0.52	0	0.52	0.52	0
GPT-4	2.35	1.76	6.47	0.59	2.94	3.53	2.94	1.18	1.18	1.76	1.76	4.12	0.59	1.18	1.18	2.94	1.18	1.76	0	1.18	0.59	1.76	0.59	0.59	0	0	0.59	1.76	1.18	2.35	0	0.59	0	0	1.18	0.59	0.59	0	0.59	1.76	1.76	0.59	1.76	0.59	2.94	0	0	0.59	0
GPT-4	4.22	4.82	5.42	1.2	3.61	3.01	3.01	4.82	3.01	2.41	2.41	0	3.61	3.61	1.81	1.81	1.2	3.61	0	1.81	1.81	0.6	0	0.6	1.81	3.01	2.41	0.6	0	2.41	0	0.6	0	0.6	0.6	1.2	1.2	0.6	0	0	0.6	0.6	0	0.6	0	0	0	0	0
GPT-4	6.86	5.71	4	2.29	4.57	1.71	1.14	3.43	1.71	2.29	1.71	1.71	1.71	1.71	1.71	1.71	1.14	1.14	0.57	1.14	1.71	0	1.14	0.57	0.57	0	3.43	1.14	0.57	0.57	0.57	1.14	1.14	0	0.57	2.29	1.71	1.14	0	0	0.57	0	0.57	0.57	0	0	1.14	0.57	0.57
GPT-4	2.42	3.03	4.24	1.21	2.42	3.64	1.21	2.42	1.21	0.61	1.21	3.64	0	1.82	1.21	0	1.21	0.61	0.61	3.03	1.21	1.21	1.82	1.21	1.21	0	0	0.61	0.61	0.61	1.21	0.61	0.61	1.82	3.03	0.61	0	1.21	0.61	1.21	0	0.61	0.61	0.61	0.61	0.61	1.82	0	0.61
GPT-4	6.96	6.33	5.7	3.8	2.53	1.9	1.9	0.63	5.06	1.27	0	0.63	1.27	1.9	3.8	1.9	1.27	0.63	2.53	1.9	1.9	1.27	0.63	1.9	0.63	0	1.9	1.27	1.27	0.63	0	2.53	0.63	0	1.27	0	0.63	0	0.63	0.63	0	0	1.27	0	0.63	0.63	0	0.63	0.63
GPT-4	3.77	3.14	0.63	2.52	3.77	1.89	3.77	2.52	0	5.03	1.26	1.26	1.26	1.89	1.89	2.52	1.26	4.4	1.26	0	1.89	1.26	3.77	3.77	2.52	0	0.63	1.26	1.26	0	0	0	0.63	0	0	0	0.63	1.26	0.63	0	0.63	0	0	0.63	0	1.89	0	0	0
GPT-4	4.35	2.72	4.35	2.17	3.8	2.17	3.26	1.09	1.09	1.63	0.54	3.26	2.17	1.09	2.72	0	0.54	2.17	0	0	1.09	1.63	0.54	1.09	0	0.54	0.54	2.17	0.54	0.54	0.54	0	0.54	1.09	1.09	0.54	0.54	0.54	1.63	0	1.63	1.09	0	0.54	0	0	1.09	0.54	1.09
GPT-4	1.06	2.13	4.79	1.6	1.06	0	4.26	1.06	1.06	1.06	2.66	2.13	3.72	1.6	1.06	1.06	2.13	2.66	1.06	0.53	0.53	0	1.06	0	0.53	1.06	0	0.53	0.53	1.06	0.53	1.6	2.13	0.53	0.53	1.06	1.06	1.6	0.53	1.06	0	1.06	0.53	0	1.06	0	1.06	1.06	0
GPT-4	2.4	0	1.2	5.39	2.4	0.6	2.4	1.8	1.2	1.2	4.79	4.79	2.4	0	3.59	1.8	0.6	1.2	1.8	2.4	1.2	1.2	0.6	0	1.2	1.8	0	1.2	0.6	0.6	0.6	0.6	1.2	0	0	1.8	1.2	0	0	1.2	1.8	0	0.6	0	0	0.6	1.2	1.8	0.6
GPT-4	3.93	2.81	1.12	2.25	2.25	2.81	3.93	1.69	1.12	0.56	1.69	1.12	2.25	2.25	3.93	5.62	1.12	1.69	0.56	1.12	2.81	1.69	1.12	0	0	0.56	0.56	0	1.12	0	1.69	0.56	0.56	1.12	0	1.12	0.56	0.56	0.56	0	0	0.56	1.12	0.56	0	0	0	0	1.12
GPT-4	4.94	4.32	0.62	5.56	2.47	3.7	2.47	1.23	1.85	1.23	3.7	0	3.09	0.62	3.09	0	3.7	1.85	0	0.62	0.62	1.23	0	1.23	1.23	0.62	1.85	1.23	1.23	1.23	0	0.62	0.62	1.85	1.23	1.23	0.62	1.23	0.62	0	0	0	0	0.62	0	0	0	2.47	1.23
GPT-4	6.87	4.58	1.53	3.05	0.76	3.05	3.82	3.05	0.76	1.53	0	2.29	0	0	5.34	2.29	1.53	0.76	1.53	0.76	2.29	0	0	0.76	1.53	0.76	0	0	0	0.76	0	0.76	0.76	0.76	0.76	0	0	0	0.76	1.53	0	0	0.76	0.76	0.76	0.76	0	0.76	0
GPT-4	5.49	3.66	1.83	1.83	1.83	0.61	0.61	1.22	3.05	3.66	1.22	0.61	2.44	0.61	2.44	1.83	3.66	0.61	1.83	0.61	4.27	1.22	1.83	0.61	1.83	1.83	1.22	1.83	0.61	0	0	0	0	0	0	1.22	0.61	1.22	0	1.22	0	0.61	0.61	0.61	1.22	0.61	0	0	0.61
GPT-4	2.23	2.23	2.79	3.91	1.68	2.23	2.23	3.91	0.56	2.23	1.68	0.56	2.79	3.35	1.12	0	0.56	1.68	0	2.79	1.12	0	0.56	0.56	0.56	0	2.23	0.56	0	1.12	2.79	0	0	0.56	1.12	2.79	0	0.56	1.12	1.12	0.56	0	1.12	0.56	0	0.56	1.68	0	0.56
GPT-4	2.55	0	2.55	1.27	3.18	4.46	3.18	3.82	0.64	1.91	3.18	1.27	3.82	1.91	0.64	0.64	2.55	0.64	0.64	0.64	1.91	0.64	1.27	3.18	0	0.64	1.91	3.18	0.64	0	0.64	0	1.27	0	0.64	2.55	1.27	0	0.64	1.91	1.27	0	1.27	0.64	1.91	0	1.27	0	0.64
GPT-4	5.23	3.49	2.91	1.74	1.16	2.33	1.16	1.16	2.33	1.16	0	0.58	5.23	1.16	4.65	1.74	0	1.74	0	0.58	1.16	0	0.58	2.91	1.16	0	2.33	0.58	0.58	1.16	3.49	0.58	1.16	0.58	0	0.58	0.58	1.16	0.58	0.58	0	0.58	0.58	0.58	1.16	0	0.58	0.58	0
GPT-4	0.53	3.72	3.19	0.53	2.66	4.26	3.19	2.66	1.06	0.53	0	2.66	5.32	1.6	1.6	1.06	2.13	2.66	1.6	1.06	0	0	0	1.06	0	0.53	1.6	1.06	0	0	0	1.06	0	1.06	0	1.6	1.06	2.66	0	1.6	0	0.53	1.06	0	1.06	0.53	0	0	0
GPT-4	2.66	3.19	3.19	2.13	3.19	2.13	0.53	2.66	1.6	2.13	0	0.53	5.32	0	0.53	1.6	0.53	0	1.06	0.53	2.66	1.06	0	0.53	1.6	0	3.72	1.06	0.53	1.6	1.06	0	0.53	0	0	6.38	0.53	0	1.06	0	0.53	0	0	1.06	0.53	0	1.06	0.53	1.06
GPT-4	1.54	2.56	3.08	3.08	5.13	3.59	5.13	0.51	0.51	1.54	1.54	1.03	3.59	1.03	1.54	1.03	2.56	0.51	1.03	0.51	2.05	1.03	0.51	1.03	1.03	0	0.51	0.51	0.51	2.05	1.54	0	1.03	1.03	0	1.54	1.03	1.03	1.54	0	3.08	0.51	0	1.54	0	1.03	0	1.03	0.51
GPT-4	4.28	6.42	2.67	2.67	0.53	4.28	2.67	0.53	2.14	1.07	0	0.53	1.07	0	1.07	1.07	2.14	0	1.6	1.07	1.07	2.14	0	2.14	1.07	0	2.67	0	0.53	1.6	0	2.14	1.07	0.53	1.07	0.53	0.53	0	1.6	1.6	1.6	0	0.53	0	0.53	1.6	0	0.53	0
GPT-4	4.35	3.8	4.35	3.26	3.26	3.26	1.09	1.63	0	2.72	2.17	1.63	0.54	0	1.09	0	1.63	1.09	1.63	0	0.54	1.63	0	2.17	0	1.09	1.09	0.54	1.09	1.09	0	0	0.54	1.63	1.63	2.17	0.54	0	1.09	1.09	0	0	1.09	2.17	0	0.54	0	0.54	1.09
GPT-4	3.43	0.57	4.57	2.86	1.71	0.57	2.86	2.86	0	2.86	2.86	2.29	1.14	0.57	1.14	1.14	0.57	0.57	2.29	1.14	0.57	0	1.71	0.57	1.71	0.57	1.14	4	0	1.14	0.57	0.57	0	0	0	1.71	3.43	0.57	1.14	1.71	0	2.29	0.57	1.14	1.14	0	0	0	1.14
GPT-4	1.69	3.37	2.25	1.12	2.25	2.25	1.12	3.93	1.12	2.81	0.56	2.81	2.25	0.56	1.12	1.12	0.56	1.12	2.25	0.56	1.12	0	0.56	0.56	0	1.69	1.69	1.12	0	0.56	0	0.56	1.69	1.12	0.56	1.12	0.56	0.56	0.56	0	0	0.56	0.56	0.56	0	1.69	0.56	0.56	1.12
GPT-4	1.16	2.91	2.91	1.74	6.98	1.16	0.58	1.16	0	1.16	0.58	2.33	5.81	0.58	0	1.16	0.58	0.58	0.58	0.58	1.74	0.58	1.74	1.16	1.74	0	1.16	1.74	0	1.74	1.74	0.58	0	0	0.58	0	1.16	1.16	0.58	0.58	0	0	0.58	0	0	0.58	0	0	0.58
GPT-4	1.76	1.76	2.35	2.35	5.29	0.59	0.59	2.35	2.94	1.18	2.94	1.18	4.71	0	2.94	1.76	0.59	1.76	0	0.59	0.59	0	0.59	0.59	0	0	1.76	1.18	1.18	0.59	0	0.59	0	1.18	0	2.35	0	1.18	0.59	1.76	0.59	0.59	1.18	0.59	0	0.59	0	0.59	0
GPT-4	5.98	1.63	2.72	1.09	1.63	0.54	1.09	0.54	0	2.17	1.63	1.09	1.63	1.63	3.26	1.63	1.09	1.09	1.09	0	1.09	1.63	1.63	1.09	0	1.09	1.09	0	1.09	0	0	0	1.63	1.63	0.54	0	0	1.09	0	0	0	0.54	0.54	1.09	0.54	1.09	0	0.54	0.54
GPT-4	0.47	2.8	8.88	2.34	2.8	0.47	1.87	0.93	0.47	0.93	2.8	2.34	5.61	0.93	1.4	1.4	0	0.93	1.87	3.27	0.93	0.93	0.93	0.47	0.47	0	3.27	1.4	0.47	1.87	0.47	0.93	0	0.47	0.93	0.47	0.93	0	0.47	0	0	0.93	0	0	0	0.93	0	0.93	0
GPT-4	1.73	1.73	1.73	1.73	3.03	4.33	2.6	1.3	1.73	1.3	0.43	0.43	3.46	0.87	2.6	1.73	1.3	0.87	3.03	3.03	0.43	0.43	0	0.43	1.3	0.43	1.3	0.43	0.43	0.43	0	0.43	0.43	0.43	0.43	0	0.43	0	0	0	0.43	1.73	0.43	0.43	0.43	0	0	1.73	0
GPT-4	3.47	5.2	4.05	1.16	4.62	4.62	2.31	5.2	2.89	1.73	0	0.58	2.89	0.58	1.16	5.2	2.31	1.16	0.58	0.58	1.73	1.73	0	4.05	0	0.58	0	0.58	0	0.58	0.58	0.58	0	0	0	2.31	0	0.58	0	0	0.58	0.58	0.58	0	0	0.58	0.58	0	0
GPT-4	3.43	4.57	1.71	2.29	1.14	4.57	3.43	1.14	4	3.43	0.57	0	4	1.14	1.14	1.71	1.71	0.57	0	0.57	1.71	0.57	0.57	1.14	0.57	0	3.43	1.14	0	0.57	0.57	0.57	1.14	0.57	0.57	2.29	0	0	2.29	0.57	1.14	1.71	1.14	0.57	0.57	0	0	0.57	0
GPT-4	2.16	3.78	5.95	3.24	1.62	0.54	1.62	1.08	2.16	1.08	3.78	2.7	2.16	0.54	0.54	0.54	1.08	1.08	1.62	1.08	0	0	1.08	0.54	0	1.08	2.16	1.62	0.54	0.54	0.54	0	0.54	0	1.62	0	2.7	0	0	0.54	1.08	0	1.08	0.54	2.16	0.54	1.08	1.08	1.62
Human	1.23	4.94	5.56	1.23	0.62	1.23	0	0	0.62	1.23	0.62	0.62	0.62	3.09	0.62	1.85	1.85	1.85	3.7	0	1.23	1.85	3.09	1.23	0.62	0.62	0.62	0.62	0.62	0.62	0	0	1.23	1.85	1.23	0	0	0.62	1.85	1.23	0	1.23	0	0	0	0	0.62	0.62	2.47
Human	2.3	1.72	3.45	1.72	1.15	0.57	1.15	0	0.57	0	0.57	1.72	0.57	1.15	0.57	2.87	2.3	2.3	2.3	0	0.57	1.72	1.72	1.15	0.57	0.57	0.57	1.72	1.15	0	1.15	0	0.57	0.57	0	0	1.15	1.72	0.57	0	0.57	1.15	0.57	0	0.57	0	1.15	0.57	0.57
Human	2.12	2.12	2.12	2.65	0.53	3.17	1.06	0.53	2.12	1.59	2.12	1.59	0	2.65	0.53	0.53	1.06	0.53	4.23	0.53	1.59	1.06	1.06	1.06	1.06	0.53	0.53	0.53	1.06	0.53	2.12	0	0	0.53	2.12	0	0	0.53	0	1.59	0.53	0	0	0	0	0	0.53	1.06	0.53
Human	2.42	0.97	2.9	2.9	0.97	1.45	0.48	1.45	1.45	1.45	0.48	0.48	1.93	1.93	0.48	0.97	1.93	0.48	0.48	0.97	0.97	2.9	0.48	1.45	0.97	1.45	0.48	0	0.48	0.97	2.42	0	0	1.45	0.97	1.93	0.48	0	0	0.48	0	0.48	0.48	0.48	0	0.48	0.48	0.48	0
Human	1.68	1.68	6.15	1.12	0	1.68	0	0.56	1.68	1.12	0	0.56	0	1.68	0	1.68	1.12	0.56	5.03	1.12	0.56	3.91	0.56	1.68	0.56	0.56	0	0.56	0.56	0	0	0.56	0.56	0	0.56	0.56	0	1.12	0.56	0.56	0.56	0.56	0.56	0.56	1.12	0.56	0.56	0.56	0
Human	4.85	1.21	4.24	1.21	3.03	0.61	0	3.03	2.42	0.61	0.61	1.21	1.21	1.21	1.21	1.21	1.21	0	3.03	1.21	0.61	2.42	1.21	0	0	1.21	1.21	0.61	0.61	0	0.61	0.61	0.61	0	0.61	0.61	0	0.61	1.82	0.61	1.21	0.61	0.61	0	1.82	0	1.21	0.61	1.21
Human	3.39	1.69	5.65	2.26	1.69	4.52	3.95	1.69	3.39	2.26	0.56	0.56	0.56	1.13	1.13	0.56	1.13	1.69	0.56	0.56	0.56	3.39	1.69	0.56	0	1.13	0.56	0	1.69	0.56	0	0	0.56	1.69	0	0	0.56	0	0.56	0.56	1.13	2.26	0	0	1.13	0	0	0	0
Human	5.98	3.8	2.17	1.63	1.09	2.72	1.63	0.54	5.43	0	0.54	1.09	0.54	1.09	2.72	1.63	5.43	2.17	0	0.54	0.54	1.09	1.63	2.17	0.54	0	0.54	1.09	1.63	0	0	0	0.54	0.54	1.63	0	0	1.09	0	1.09	0.54	1.63	0	0	1.09	0.54	0	0.54	1.63
Human	3.23	5.81	2.58	5.81	0	0	0.65	0	1.94	3.23	0.65	0	0	0	0.65	1.94	0.65	1.29	0.65	2.58	0	0.65	0	1.94	0.65	0	0	0	3.23	0.65	0.65	0	0.65	0.65	1.29	0	1.29	0	0	0	0	1.29	0	0	0.65	1.94	0	0	0
Human	6.29	3.5	2.8	2.1	0	2.1	1.4	0.7	1.4	4.2	0.7	0.7	0	1.4	2.8	0	3.5	0	2.8	3.5	2.8	1.4	0	0.7	0	1.4	0	0	2.1	1.4	0.7	2.1	3.5	0	1.4	0	0	0	0.7	0	0	0	0	0	2.1	0.7	0.7	0	0.7
Human	9.14	2.29	2.29	1.14	1.14	1.14	0.57	1.14	2.29	3.43	0.57	0	1.14	0.57	4.57	0.57	2.29	0.57	3.43	1.14	2.29	0	0	3.43	0	0.57	1.14	0.57	0.57	0.57	0	1.71	1.14	0	0	0.57	0	0.57	0.57	1.14	0	0	0.57	0	0.57	0	0	0.57	0.57
Human	2.07	1.04	1.55	1.04	1.55	2.59	0.52	2.07	1.55	1.04	1.55	0.52	3.63	1.04	2.07	0	1.04	0.52	3.11	0.52	2.59	1.55	0.52	0.52	1.04	0.52	3.11	1.04	1.04	0	0	0.52	1.55	0.52	0.52	1.55	0.52	1.55	0.52	0	0	0.52	1.55	0	1.04	0	0	0.52	1.55
Human	3.68	2.63	1.58	2.63	0.53	1.58	1.05	0	0	1.05	0.53	1.05	1.05	1.58	1.05	1.05	0.53	1.05	0.53	0	0.53	0.53	1.58	1.05	1.05	1.58	0.53	0	0.53	0	0.53	1.05	1.05	1.58	0	0.53	0	0.53	0	0	0.53	0	0.53	0.53	0.53	0	2.63	1.05	0.53
Human	4.82	3.01	1.81	1.2	2.41	3.61	1.81	0.6	1.81	4.22	1.2	1.2	1.81	3.61	1.2	0	1.2	0.6	1.2	1.2	0.6	0	1.81	2.41	0	0.6	2.41	0	1.2	0	1.2	0	1.81	0	0	0.6	0	0	0	0	0	0.6	1.2	0	1.2	0	0	0.6	1.2
Human	5.03	1.89	1.89	1.26	1.26	0	3.77	0.63	0.63	0.63	3.14	0	0.63	1.89	1.26	0.63	1.89	1.26	1.26	3.14	0	0.63	0	0	0	0	0	1.26	0	0.63	1.89	1.89	0	0.63	1.26	1.26	0.63	0	0	0.63	1.26	0	0	0.63	0	0	1.26	0.63	0.63
Human	2.91	2.33	4.07	2.33	1.74	2.91	1.16	1.16	2.33	0.58	0.58	1.74	0	0	1.16	0.58	2.91	1.16	1.16	0.58	1.74	0.58	1.74	2.33	1.16	1.16	0	1.74	0	1.74	1.74	0	1.16	2.33	1.16	0	0.58	0.58	0.58	0	0.58	0	0	1.16	0.58	0	1.16	1.16	0.58
Human	1	3.5	3.5	0	2	1.5	0.5	0.5	3	0.5	2	2	0	0.5	0	1.5	1.5	1.5	3	1	0	1.5	0.5	0	1	1.5	0	0.5	0.5	1	1	0.5	0	2	0	0	0.5	1	0	0	0.5	0	0	0	0	1	1.5	0.5	1
Human	0.65	5.16	2.58	3.87	1.29	1.94	1.29	0	1.29	0.65	1.94	0	1.29	1.29	1.29	1.29	2.58	0.65	0.65	0	0.65	1.29	1.29	0	1.94	1.29	0.65	0	1.29	0.65	1.94	0.65	1.94	0.65	0.65	0	0	0	0.65	1.29	0	0	0	0	0	0	0	1.29	0
Human	5.91	1.61	1.61	1.61	2.15	1.61	0	3.23	2.15	1.08	2.69	1.08	0	0.54	2.15	2.15	0.54	0	2.15	0.54	1.08	1.08	0.54	0.54	0.54	0.54	0	0	1.08	0.54	0.54	0	0.54	1.08	0	0	0	0	2.15	0	1.08	1.61	0	0.54	1.08	0	0.54	0	1.08
Human	4.44	5	0.56	1.67	0.56	2.22	0.56	0.56	4.44	2.22	0	0	0.56	3.89	1.11	1.67	1.11	1.11	0.56	0	0	2.22	1.11	1.11	1.11	1.11	0	0	2.78	0.56	1.11	1.11	0.56	1.11	0	0	0	0	0.56	0.56	0	1.67	0	1.11	0.56	0	0.56	0.56	0.56
Human	5.21	3.65	2.6	1.04	1.56	1.04	2.6	0	3.12	3.12	1.56	0.52	1.04	2.08	1.56	3.65	2.08	2.08	1.04	0.52	0.52	0	0.52	1.56	0	1.04	1.04	0	0	0	0.52	0.52	0.52	0	0.52	0	0.52	0	0.52	1.04	0.52	0.52	0	0.52	1.04	0	0	0.52	0.52
Human	4.86	2.7	3.24	1.08	2.16	2.16	1.08	1.08	3.24	0.54	1.08	0	1.62	2.16	2.7	1.08	2.16	1.08	0.54	1.62	1.62	1.62	2.16	1.08	0.54	0.54	0.54	1.08	2.16	0	0	0	1.08	0.54	0.54	0.54	0.54	0.54	1.62	0	0	1.62	0	2.16	2.16	0	0.54	0	1.62
Human	2.65	2.65	3.97	1.32	1.32	2.65	0	2.65	3.31	0.66	2.65	0	0	1.99	1.32	1.32	0.66	0	2.65	1.99	0.66	3.97	1.32	1.32	0	1.99	0	0.66	1.99	1.99	0.66	0.66	0.66	1.32	1.32	0	0.66	0	0	0	0	0	0	1.32	0	0	1.32	0.66	0
Human	5.66	3.77	1.89	3.14	1.89	0.63	0.63	2.52	5.66	0	0.63	0	0	1.89	3.14	1.26	0.63	2.52	0	1.26	1.26	1.26	1.26	0	1.26	0	0.63	0	1.26	0	0	0	0	0.63	0.63	0	1.26	0	0.63	0	0.63	0	0	3.14	0.63	0	0	0	1.89
Human	3.16	1.58	2.63	2.11	1.05	0.53	1.58	1.05	0.53	2.11	1.58	0.53	0	1.05	1.05	0	1.58	2.63	2.11	1.05	0	0	0.53	1.58	2.11	2.63	0	0	1.05	0	1.05	3.16	1.05	1.05	0.53	0	0	0.53	1.05	0	0.53	0.53	0	0	0	0	1.58	0.53	0.53
Human	5.43	2.72	1.63	1.63	3.26	3.26	1.63	0.54	1.63	2.72	0.54	0	0	3.26	0	2.17	2.72	0	0.54	2.72	0	0.54	0.54	1.63	0	0.54	0	0	2.17	0.54	2.72	0	1.63	1.63	0	0	0.54	1.09	0	0.54	0.54	0	0	1.09	1.09	0	0.54	0.54	0.54
Human	5.08	4.06	1.02	1.02	0.51	3.05	1.02	1.52	6.09	2.03	1.02	0.51	0	2.54	1.52	3.05	1.52	1.52	0.51	4.06	0.51	1.02	1.52	1.52	1.52	1.02	0	0	0.51	0	0	0	0.51	0.51	2.03	0	0	0.51	0.51	1.02	0.51	0	0	1.02	0	1.02	1.02	0	1.02
Human	4.22	2.41	2.41	0.6	4.22	1.81	0	1.81	2.41	1.2	0.6	0	0	1.2	2.41	2.41	1.2	0.6	4.22	1.2	1.2	1.2	1.2	0	0	0.6	0	0	1.81	0	0	0	0	1.81	0	0	0	1.2	0	0.6	0.6	0	0	0	0	0	0	0	0.6
Human	3.24	2.16	3.78	1.62	1.08	3.24	1.08	1.08	4.32	0.54	1.08	1.62	0.54	1.08	2.16	1.62	1.08	1.08	2.16	2.7	1.08	1.62	0.54	3.24	1.62	1.08	0.54	0	1.08	0.54	1.08	0.54	1.08	1.08	2.16	0	0	0	0	0.54	0	0	0	1.08	0	0	0.54	0	0.54
Human	1.85	2.47	1.23	1.85	0.62	1.85	0	1.23	2.47	0	1.85	2.47	0	3.7	1.23	1.85	2.47	3.09	0.62	1.23	0	0.62	0	1.23	0.62	0.62	0	0	0.62	0.62	1.23	2.47	0	0.62	0.62	0	0.62	0	0	0	0	0.62	0	0	1.23	1.85	1.85	0	0.62
Human	6.22	2.59	2.07	0.52	1.55	1.04	1.55	1.04	1.55	4.15	0	0	0.52	1.04	3.11	0.52	1.04	0	1.55	0.52	0.52	1.55	0.52	0.52	0.52	0	1.55	0.52	1.04	0	0.52	0.52	0	3.11	0	0	0	2.07	0	0	0	1.04	0	1.55	0.52	0	0.52	0.52	1.55
Human	2.27	1.7	0.57	0	1.14	2.27	3.98	1.14	1.14	3.98	1.14	0.57	1.14	1.7	0	0	1.7	1.14	2.27	1.14	0.57	1.7	1.7	0.57	1.7	0.57	0	2.27	0	0	2.84	0.57	2.84	2.27	0	0.57	0	1.7	0	0	0	0	0	0.57	0	0	0	0	0.57
Human	2.43	2.91	5.83	0.97	2.91	1.94	1.46	0	4.37	0.97	1.46	0.49	1.46	0.97	0.49	0.97	0.97	0	1.46	2.43	0	1.46	0.49	0.49	0.97	0.49	0.97	0.49	0.49	0.49	0.49	0	0.49	0.49	0.97	0.49	0.97	0.49	0.97	0	0.49	0	0	0	0.49	0.97	0.97	0.49	0
Human	6.88	1.88	3.12	1.25	1.88	4.38	1.88	0.62	10.62	1.25	0	0.62	1.25	0.62	3.75	0	2.5	0	0.62	1.88	0.62	0.62	0.62	1.25	0.62	1.25	1.88	0.62	0.62	0	0	0	1.25	1.25	1.25	0	0	0.62	0	0	1.88	0	0	0	0.62	0	0	0.62	1.25
Human	2.99	4.79	3.59	1.8	1.8	1.8	0	1.2	3.59	0.6	1.2	1.2	0	1.2	0.6	2.99	1.8	2.4	2.4	2.99	0	1.2	0	1.8	2.99	1.2	0.6	0	0.6	0	1.2	0.6	0.6	0.6	2.4	0	0.6	0.6	1.2	0	0.6	0	0.6	0.6	0	0	0.6	0	0
Human	6.13	5.19	3.3	2.36	2.36	1.89	0.47	0.47	7.55	0	0.47	1.89	0	0	2.36	1.42	1.42	0	0.94	1.42	2.36	1.42	0.47	1.89	0.94	0.47	0.47	0	1.42	1.42	0.47	0.94	0.94	0.94	2.83	0.47	0.47	0	1.42	0.94	0.94	0.47	0	0.94	1.42	0	0.94	0	0.47
Human	4.24	1.21	2.42	1.21	1.82	1.82	0.61	1.21	0.61	1.21	0	0.61	3.64	0.61	1.21	0.61	3.64	0.61	2.42	1.21	0.61	3.03	0.61	1.21	0.61	1.21	3.03	0	1.21	0	0	0	0	1.82	0.61	2.42	0	1.21	0	0	0	0	1.21	1.21	0	0	0	0	0
Human	3.07	2.45	2.45	1.23	1.84	3.68	0.61	0.61	1.84	0.61	0.61	0	1.23	2.45	0	0	1.84	1.23	1.84	1.84	0	1.84	0.61	1.84	1.23	0.61	1.84	0	1.23	0.61	0	0.61	0	1.23	1.23	0	0	1.84	0	0.61	0	0	1.23	0	0	0.61	0	0	0
Human	1.14	2.84	2.27	3.98	1.14	0.57	0	0	1.14	0.57	2.27	0	1.7	0	0	2.27	1.7	3.41	1.14	1.14	1.14	1.7	1.14	2.27	3.41	2.27	0	0.57	1.14	0	0.57	1.14	1.7	0	0	0	0.57	0	1.7	0.57	0	0	1.14	0.57	0	1.14	1.14	0.57	0
Human	2.56	1.28	1.92	3.21	1.28	1.92	1.28	1.92	1.28	0	0.64	0.64	0	0	1.28	1.28	0.64	2.56	0.64	3.85	0.64	0	0	0.64	1.28	0.64	0	1.28	0.64	0.64	0	2.56	0	1.28	1.28	0	0.64	0.64	0.64	0.64	0	1.28	0	0.64	0	0.64	1.28	0	1.28
Human	1.38	1.84	2.76	3.23	2.3	0	0.46	0.46	2.3	0.46	0.92	0.46	0	0.46	2.76	1.84	0.92	0.46	1.38	1.38	0.92	0	1.84	0.46	0.46	1.38	0	0.92	3.23	0	0.46	0.92	0.46	0.92	0.92	0	0.46	1.38	1.38	0.92	0.92	0	0	0	0	0.46	1.38	0.46	0.92
Human	4.79	2.99	2.4	2.4	0.6	5.39	0.6	0.6	4.19	1.8	1.2	1.2	0	1.2	4.19	2.4	2.4	0	2.4	2.99	1.8	2.99	2.4	1.2	1.8	1.8	0	0.6	1.8	0	0	1.2	0.6	0.6	1.2	0	0.6	0.6	0	0	1.2	0	0	0	0.6	0	0.6	0	0
Human	5.26	4.21	1.58	1.58	1.05	2.63	1.05	0.53	3.16	0.53	1.05	0	1.05	1.05	3.16	2.63	2.11	1.05	0.53	1.58	2.11	1.58	0.53	0	1.58	0	0.53	0	0	0	0	1.05	1.05	0	1.05	0	0.53	0	0.53	0.53	1.05	0	0	0.53	0	0.53	1.58	0.53	0.53
Human	3.95	1.69	2.26	1.13	2.26	1.69	0	1.69	4.52	1.13	1.69	0	0	1.69	2.82	1.69	2.26	0.56	1.13	0.56	0.56	2.26	0.56	1.13	0.56	2.26	0	0.56	1.69	0	1.13	0.56	1.13	1.69	1.69	0	1.13	1.13	0.56	0	1.13	0	0.56	0.56	1.13	0	0	0.56	0.56
Human	1.88	7.5	3.75	2.5	1.25	2.5	0.62	1.25	0.62	1.25	0.62	1.25	0	0.62	1.25	2.5	1.88	0	0.62	0.62	1.88	0.62	0.62	0.62	0	1.25	0	0	1.88	1.88	1.25	1.25	0	2.5	1.88	0	0	0	0	0.62	1.25	0	0	0.62	0	0	0	0	1.88
Human	0.69	1.39	1.39	2.78	2.08	2.78	2.78	3.47	1.39	0.69	0	0.69	0	0	0.69	0	2.78	1.39	2.08	0	2.78	3.47	0.69	0.69	0.69	0.69	0	0	3.47	0	0.69	1.39	0.69	0.69	0	0	0.69	0.69	0	0.69	0	0	0	2.08	0.69	0	0.69	0	0.69
Human	3.98	3.98	3.41	1.14	1.14	1.14	0.57	0.57	4.55	1.14	1.7	0	1.7	2.27	1.7	1.7	2.84	1.14	0.57	1.7	1.14	1.14	1.7	0	0	0	1.14	1.14	1.7	1.14	0.57	1.14	0.57	0	1.14	0	0.57	0.57	0	0.57	0	0.57	0.57	0	0.57	0.57	1.14	0.57	1.14
Human	4.76	3.17	2.65	3.17	0.53	3.7	0	0.53	5.29	1.06	0.53	0.53	0.53	1.59	1.06	0.53	0.53	0.53	1.59	2.12	0	2.65	0.53	0.53	1.06	0	0.53	1.06	2.65	0.53	0.53	0.53	0	2.12	2.12	0	1.06	0	0.53	0.53	1.06	0	0	0.53	2.12	1.06	0.53	1.06	0.53
Human	5.29	3.53	2.94	2.35	2.35	1.18	0	1.76	3.53	0	2.35	2.94	0	1.18	0.59	1.76	1.18	0.59	0	1.76	0	0.59	1.18	0	0	1.18	0	0.59	1.18	1.76	1.18	1.18	1.76	0	1.76	0	0	0	0	2.35	0	0.59	0	0	0	0.59	0.59	0	0
Human	2.34	2.34	1.17	3.51	0	1.75	2.34	0.58	0.58	0.58	4.09	0	0	1.75	2.92	2.34	3.51	1.17	0	1.17	1.17	0	2.34	0	0.58	2.34	0	0	1.75	1.75	1.75	1.75	0.58	0	0.58	0	0	0	1.17	1.17	1.17	0	0	0.58	0	0.58	0	0.58	0.58
Human	3.65	6.77	3.12	3.65	1.04	6.25	0.52	0	4.69	1.56	0	0	0.52	1.04	1.56	1.04	0	0.52	0.52	0.52	0	2.6	1.56	1.04	2.08	1.04	0.52	0	2.08	1.56	0.52	0	1.56	0.52	0	0	0	0	1.56	0	1.04	0	0.52	0.52	1.04	0.52	0.52	0	0
Human	3.72	2.13	5.85	2.66	4.26	2.13	0	0.53	2.13	1.06	2.66	1.06	0.53	1.6	1.06	1.06	1.06	1.06	2.13	3.19	0	0.53	1.06	1.6	0.53	2.66	0.53	0.53	1.6	1.06	0	0.53	1.06	0.53	3.19	0	1.06	1.06	1.6	1.06	0.53	0	0	0	0.53	0.53	0	0	0
Human	4.14	0.59	0.59	1.18	0	1.78	2.37	1.78	1.78	1.78	1.18	1.18	0	1.78	2.37	0.59	2.37	1.18	0.59	1.18	0.59	0.59	1.78	1.78	0.59	1.18	0	1.18	1.18	0.59	1.18	2.37	0.59	0.59	1.18	0	0	0	1.78	2.96	0.59	0.59	0.59	0.59	0.59	0	0	0.59	0
Human	5.49	2.75	2.2	3.85	0.55	0.55	1.1	0.55	1.65	2.75	2.2	0.55	0	2.2	2.2	3.3	1.1	0.55	0.55	0.55	3.3	0.55	1.65	0.55	0	1.1	0	0.55	1.1	0.55	0.55	1.65	0.55	0.55	0	1.1	0.55	0	1.65	0.55	0	0	0.55	0	0.55	0	0.55	0	0.55
Human	5.26	2.11	1.58	0.53	1.58	2.63	1.05	0.53	1.05	1.58	1.58	0	0.53	3.68	2.63	1.58	1.58	1.58	0.53	0.53	1.05	0.53	1.58	2.11	0.53	0.53	0.53	1.05	0	1.05	2.11	2.11	1.05	1.58	0.53	0	0.53	0.53	0	0.53	0	0.53	0	1.05	0.53	0	0	0	0.53
Human	3.8	2.72	0.54	1.63	1.09	1.09	0.54	0.54	2.17	2.17	0.54	0	1.63	1.09	1.63	2.17	0.54	0	1.63	0	0	1.09	1.09	0.54	1.09	0.54	1.09	0.54	1.63	1.09	2.17	0	1.09	0.54	0	0	0	1.63	0	0	0	0.54	0	2.17	0.54	0	0.54	0.54	2.17
Human	3.41	4.55	3.41	3.41	0.57	1.14	1.14	0.57	0.57	1.7	1.7	0.57	1.14	0	1.14	2.27	0.57	1.7	1.7	3.41	2.27	1.7	2.84	1.7	0.57	1.14	0	0	1.14	0	0.57	0	3.41	1.14	0	0	0	0	0.57	1.14	1.14	0.57	0	0.57	0	0.57	0	0.57	0
Human	3.55	1.18	1.18	2.37	1.18	1.78	1.78	0	4.73	3.55	0	0.59	1.18	1.18	0.59	1.18	0	0	2.37	0	2.96	1.18	2.96	1.18	1.78	0	1.18	0.59	0	0.59	0.59	0.59	0.59	0	0	1.18	1.18	0.59	1.78	0	0	0.59	1.18	1.18	0	0	0.59	0	0.59
Human	3.29	3.29	1.32	2.63	0.66	1.32	1.97	1.32	3.29	1.32	2.63	1.32	1.32	3.29	1.32	0	1.32	0	2.63	0	1.32	0.66	0.66	0.66	1.32	2.63	0	0	1.97	0	0	0.66	0.66	0	0	0	1.32	0.66	0.66	3.29	0.66	1.32	0	1.32	0	0	0	0.66	0.66
Human	3.64	2.42	3.03	3.03	3.03	3.03	3.03	0.61	2.42	0	1.82	0	2.42	0.61	2.42	0	3.03	0	1.21	0.61	0.61	0	0	1.21	0.61	1.21	0.61	0.61	0.61	0	0.61	0.61	0.61	0.61	1.21	0.61	0	0.61	1.21	1.21	0	0.61	0	1.21	0	0.61	0.61	0	0.61
Human	4.06	3.55	0.51	0	2.54	3.05	1.52	0.51	3.05	1.52	0.51	0.51	0	0.51	3.05	3.55	3.05	1.02	1.02	0.51	1.52	0	1.02	1.52	2.54	0	0	0	0.51	0.51	2.54	0.51	1.02	1.52	0	0	0.51	0.51	0	0	0.51	0	0	0	0	0	1.02	0.51	1.52
Human	4.59	2.75	3.21	1.38	0.46	0.92	1.83	0.46	6.88	1.38	0.46	0.92	0.46	0.92	1.83	1.83	1.38	0.46	0.46	4.59	1.38	0.46	1.38	0.92	0	1.38	0	1.38	0.46	0.46	0.46	0.92	0.46	0	2.75	0	0	0.46	1.38	0	0.46	0.46	0	0	0	0	0	0.46	0
Human	2.45	2.94	0.98	1.47	0.98	1.47	2.94	0.98	2.94	1.47	0.49	0	0.49	0	0.49	0.98	4.41	0.49	2.94	0.49	0	2.45	1.47	0.49	0.98	0	0	0	1.96	0	1.96	0.49	0.49	2.45	0.49	0.49	0	0.49	0	0.49	0	0	0	0.49	0.98	0	0	0.49	0
Human	2.3	1.72	3.45	1.15	2.3	1.15	0.57	1.72	2.3	1.72	0	1.72	0	1.72	1.15	1.15	1.15	0.57	2.3	0.57	0	1.15	1.15	0	2.3	0.57	0	0.57	2.3	0.57	1.72	0	0	2.87	0	0	0.57	0.57	0	1.15	0.57	0	0	1.15	0.57	0	2.3	0.57	0
Human	7.6	2.92	2.34	0	1.17	1.17	1.75	2.34	2.92	0.58	1.17	1.17	0.58	1.17	1.75	1.75	2.34	0	1.17	0.58	2.34	1.17	0.58	0.58	0.58	1.75	0	0	1.75	0.58	0.58	0	0.58	0.58	0.58	0	0	1.17	1.17	0	0	0	0	2.92	1.75	0	0.58	0	1.17
Human	4.81	1.6	2.14	1.6	0.53	1.6	0.53	1.07	2.14	2.67	0	0	3.74	0	1.6	0	0.53	0	1.6	2.14	0	1.6	1.07	2.14	0.53	0	2.14	1.07	2.14	0.53	1.07	1.6	0	1.07	0.53	1.07	0.53	0.53	0	1.6	0	0.53	0	1.07	1.07	1.07	0	0.53	1.6
Human	2.07	3.11	2.07	4.15	2.59	2.07	1.55	0	1.55	0	0.52	1.55	0.52	0.52	1.55	1.04	1.55	0.52	0	1.55	0	0	0.52	0.52	0.52	0	0.52	1.55	1.55	0	0.52	1.04	0.52	0.52	2.59	0	0.52	0.52	0	0.52	0	0	0	0	2.07	1.04	1.04	1.55	1.04
Human	2.53	5.7	4.43	3.8	1.9	1.9	0.63	1.27	1.9	0	1.27	0.63	1.9	1.9	0	0.63	0	0.63	1.27	1.9	0	1.27	1.27	0.63	0	0	0.63	0	3.8	0.63	0.63	3.16	0.63	0.63	1.27	1.27	0	0	0.63	1.9	0.63	0	0.63	0.63	0.63	0	1.27	0.63	0.63
Human	3.7	2.47	0.62	0	1.23	1.85	1.85	1.23	1.85	1.23	1.23	0.62	2.47	0.62	0	3.09	1.85	0	0.62	4.32	0	0	0	0.62	0	0	1.85	0	0	0	0.62	0.62	0	0	1.85	1.23	0	0	1.23	0	0	0	0.62	0.62	1.85	1.23	0	0.62	0
Human	2.66	1.6	3.19	1.06	1.06	3.19	1.06	0	2.66	1.6	2.13	0	2.13	0.53	2.13	0.53	2.66	0.53	1.06	2.13	0	0.53	0	1.06	0.53	0.53	1.06	1.6	2.13	0	0.53	1.06	0.53	1.06	0.53	2.13	0	0.53	0.53	0	0	0	0	0	0.53	0	0	0	0.53
Human	5.58	6.6	4.06	4.06	1.52	2.03	0	1.02	2.03	1.02	1.02	0	0.51	1.02	1.52	3.55	0.51	1.52	0	0.51	0.51	1.02	0.51	1.02	0.51	0	0	0	0.51	1.02	0	0.51	0	0.51	0.51	0.51	0	0	1.52	1.52	2.54	0.51	0	0.51	1.02	0	1.02	0.51	0
Human	3.26	1.09	1.09	1.09	1.63	1.63	1.09	1.63	4.35	3.8	2.17	0.54	1.09	2.17	1.63	1.09	0	2.17	0	2.72	2.72	0	1.09	1.09	0.54	1.09	0.54	0.54	0	1.63	1.09	0	0.54	0	2.72	0	0	0.54	0.54	0.54	0.54	0	1.09	0.54	0	0.54	1.63	0	0
[truncated: 484 more columns]
