# Supplementary material for: Distinguishing ChatGPT(-3.5, -4)-generated and human-written papers through Japanese stylometric analysis
Source: PLoS One. 2023 Aug 9;18(8):e0288453. doi: 10.1371/journal.pone.0288453 (PMC10411719; doi:10.1371/journal.pone.0288453)
Supplement: S3 Data — (CSV) [file pone.0288453.s003.csv]

class	Í-WAL-Ç_	µ®-©§AL-Ç_	Ü½Ú±AL-Ç_	 è®AL-Ç_	É-i-êÊAL-Ç_	ª-i-êÊAL-Ç_	Å®AL-Ç_	©ç-i-êÊAL-Ç_	½ß¼-ñ©§-Â\AL-Ç_	ª-Ú±AL-Ç_	µ©µÚ±AL-Ç_	Ê¼-Â\AL-Ç_	ÆµÄ-i-AêAL-Ç_	Å-i-êÊAL-Ç_	Ä-Ú±AL-Ç_	³çÉ-ÞÚ±AL-Ç_	¨è®-ñ©§AL-Ç_	É¨¢Ä-i-AêAL-Ç_	ê¼-Â\AL-Ç_	ê®-ÚöAL-Ç_	Ü¸-êÊAL-Ç_	êûÚ±AL-Ç_	á¦ÎÚ±AL-Ç_	à-WAL-Ç_	Æ-Ú±AL-Ç_	ÉÂ¢Ä-i-AêAL-Ç_	©-^À§^IAL-Ç_	æè®-©§AL-Ç_	ÁÉ-êÊAL-Ç_	ÉÎµÄ-i-AêAL-Ç_	â-À§AL-Ç_	É-»AL-Ç_	Î-Ú±AL-Ç_	s¢®-©§AL-Ç_	ÈÇ-AL-Ç_	ÉæÁÄ-i-AêAL-Ç_	ÉÚ±AL-Ç_	È­®AL-Ç_	¸®AL-Ç_	ßN¼-Â\AL-Ç_	ÙÇ-AL-Ç_	ð-i-êÊAL-Ç_	Æ-À§AL-Ç_	»±ÅÚ±AL-Ç_	 è®-©§AL-Ç_	Èè®-©§AL-Ç_	µ©µÈªçÚ±AL-Ç_	OTHERS
GPT-3.5	40.43	0	4.26	0	4.26	0	0	2.13	6.38	0	2.13	2.13	0	0	0	0	0	4.26	2.13	2.13	0	0	4.26	2.13	4.26	0	0	2.13	4.26	0	2.13	0	0	0	0	0	0	2.13	0	0	0	2.13	0	2.13	0	0	0	4.26
GPT-3.5	29.79	0	6.38	4.26	2.13	4.26	8.51	4.26	0	0	0	4.26	0	0	0	0	0	4.26	4.26	4.26	2.13	2.13	2.13	2.13	0	0	0	0	0	0	0	0	0	0	0	2.13	2.13	2.13	0	0	0	0	2.13	0	0	0	0	6.38
GPT-3.5	25.93	3.7	7.41	3.7	3.7	1.85	0	0	5.56	0	1.85	5.56	0	0	1.85	0	3.7	0	0	0	0	0	0	0	0	0	0	0	0	0	0	0	0	1.85	0	0	0	1.85	1.85	1.85	0	0	0	1.85	0	0	0	25.93
GPT-3.5	28.57	2.38	4.76	0	0	0	2.38	4.76	9.52	2.38	2.38	4.76	0	2.38	4.76	2.38	0	2.38	0	0	4.76	0	0	0	0	0	0	0	0	0	0	0	0	2.38	0	0	4.76	0	0	0	0	0	0	2.38	0	0	0	11.9
GPT-3.5	32.61	0	6.52	0	4.35	2.17	2.17	2.17	2.17	0	2.17	4.35	0	0	0	2.17	6.52	0	4.35	0	0	2.17	0	0	0	2.17	0	0	0	0	2.17	0	0	0	0	0	0	0	2.17	0	0	0	4.35	2.17	0	2.17	2.17	8.7
GPT-3.5	33.33	2.08	6.25	2.08	2.08	2.08	6.25	2.08	2.08	2.08	4.17	6.25	0	0	2.08	0	2.08	0	2.08	0	0	2.08	0	0	0	0	0	0	4.17	0	0	0	0	0	0	6.25	0	0	0	0	0	0	0	0	0	0	0	10.42
GPT-3.5	31.48	0	3.7	0	5.56	3.7	1.85	0	1.85	0	0	1.85	0	3.7	0	1.85	0	1.85	0	1.85	1.85	0	1.85	0	0	0	0	0	0	0	1.85	0	0	0	3.7	0	0	1.85	0	1.85	5.56	0	1.85	0	0	0	0	20.37
GPT-3.5	30.77	5.77	7.69	0	1.92	3.85	0	1.92	0	0	1.92	5.77	0	0	0	0	0	1.92	5.77	0	1.92	1.92	3.85	0	0	0	0	0	1.92	0	0	0	0	0	0	1.92	1.92	3.85	0	0	0	0	1.92	0	0	0	0	13.46
GPT-3.5	27.5	7.5	7.5	0	2.5	0	2.5	2.5	0	2.5	7.5	0	0	5	0	0	0	0	0	0	0	0	2.5	2.5	0	2.5	2.5	2.5	0	2.5	0	0	2.5	0	0	2.5	0	0	0	2.5	0	0	0	0	2.5	2.5	0	7.5
GPT-3.5	34.88	6.98	6.98	6.98	2.33	2.33	0	4.65	0	2.33	0	2.33	0	0	2.33	2.33	0	0	0	0	2.33	4.65	4.65	0	0	2.33	0	0	2.33	0	2.33	0	0	0	0	0	0	0	0	0	0	0	0	0	0	0	0	6.98
GPT-3.5	27.08	6.25	6.25	2.08	4.17	0	0	2.08	2.08	0	2.08	2.08	2.08	0	2.08	0	0	2.08	0	0	0	0	0	0	0	0	0	8.33	0	0	4.17	0	0	0	4.17	0	0	0	0	0	0	0	0	2.08	0	4.17	0	16.67
GPT-3.5	30.23	9.3	6.98	0	16.28	2.33	0	0	0	0	2.33	2.33	0	0	0	0	4.65	0	0	0	2.33	4.65	0	0	0	0	0	0	0	2.33	0	0	0	0	0	0	2.33	0	2.33	0	0	0	0	4.65	0	0	0	6.98
GPT-3.5	30.77	4.62	1.54	3.08	3.08	0	0	1.54	0	1.54	1.54	1.54	6.15	1.54	0	1.54	1.54	0	0	0	1.54	0	0	0	0	1.54	0	0	0	0	1.54	1.54	0	0	3.08	0	0	0	0	0	0	3.08	1.54	1.54	0	0	0	24.62
GPT-3.5	27.45	5.88	3.92	1.96	5.88	0	0	1.96	0	0	3.92	3.92	0	0	1.96	1.96	1.96	0	0	3.92	1.96	0	0	0	0	1.96	0	1.96	0	0	0	0	0	3.92	1.96	0	0	0	3.92	0	0	0	0	1.96	0	0	0	17.65
GPT-3.5	36.17	2.13	2.13	4.26	4.26	2.13	0	0	0	0	2.13	0	2.13	2.13	6.38	2.13	4.26	0	0	0	0	2.13	0	0	0	0	0	0	0	0	0	0	2.13	0	0	0	0	0	0	0	0	0	2.13	0	0	0	0	23.4
GPT-3.5	39.58	2.08	4.17	0	4.17	0	0	4.17	6.25	2.08	0	0	2.08	0	2.08	0	0	0	4.17	0	2.08	4.17	2.08	0	0	0	0	0	2.08	2.08	0	2.08	0	0	0	0	0	0	2.08	0	0	2.08	4.17	0	0	0	2.08	4.17
GPT-3.5	6.98	4.65	4.65	9.3	2.33	0	2.33	4.65	4.65	2.33	4.65	4.65	0	2.33	0	4.65	2.33	2.33	2.33	0	2.33	2.33	0	0	0	2.33	2.33	2.33	0	0	0	0	0	0	0	2.33	2.33	0	0	0	0	0	0	0	0	0	2.33	16.28
GPT-3.5	26.09	0	4.35	4.35	0	6.52	2.17	2.17	2.17	2.17	2.17	2.17	0	0	6.52	4.35	2.17	0	2.17	0	4.35	0	0	0	0	0	0	2.17	0	0	4.35	0	0	2.17	0	0	0	2.17	0	0	0	0	2.17	0	0	0	0	13.04
GPT-3.5	33.33	5.26	3.51	5.26	0	3.51	0	0	0	1.75	1.75	0	0	0	1.75	0	0	0	1.75	0	1.75	7.02	3.51	1.75	0	3.51	0	0	0	0	0	3.51	0	0	5.26	0	0	0	1.75	0	0	1.75	0	0	1.75	0	1.75	8.77
GPT-3.5	31.25	6.25	10.42	4.17	4.17	0	2.08	4.17	2.08	0	2.08	2.08	4.17	4.17	8.33	4.17	4.17	2.08	0	0	0	0	0	0	0	0	0	0	0	0	0	0	0	0	0	0	0	0	0	0	0	0	0	2.08	0	0	0	2.08
GPT-3.5	32.65	4.08	4.08	6.12	0	8.16	0	2.04	2.04	0	0	4.08	0	0	0	0	2.04	2.04	6.12	4.08	0	2.04	0	2.04	0	0	0	0	2.04	0	2.04	0	0	0	0	2.04	0	0	0	0	0	0	0	0	0	2.04	0	10.2
GPT-3.5	30.91	7.27	5.45	0	1.82	3.64	1.82	1.82	0	1.82	1.82	1.82	0	0	1.82	5.45	0	0	0	0	1.82	0	0	1.82	0	1.82	0	0	0	0	0	0	0	0	0	0	0	1.82	0	0	0	0	0	1.82	1.82	0	0	23.64
GPT-3.5	25	9.09	6.82	0	4.55	0	11.36	0	2.27	4.55	2.27	2.27	2.27	0	4.55	0	0	2.27	0	0	2.27	0	2.27	0	0	2.27	0	2.27	0	0	0	2.27	0	2.27	0	0	0	0	2.27	0	0	0	0	4.55	0	0	0	2.27
GPT-3.5	28.57	2.38	2.38	4.76	7.14	2.38	0	2.38	4.76	0	4.76	0	0	0	2.38	2.38	0	7.14	2.38	0	0	0	2.38	2.38	0	0	0	4.76	0	2.38	2.38	2.38	0	0	0	0	0	0	0	0	0	0	0	0	0	0	0	9.52
GPT-3.5	22.5	2.5	10	0	2.5	0	0	2.5	7.5	0	0	0	2.5	2.5	0	7.5	2.5	2.5	2.5	0	0	0	2.5	0	0	2.5	0	0	2.5	2.5	0	0	2.5	0	0	2.5	2.5	0	0	0	0	0	0	0	2.5	0	2.5	10
GPT-3.5	28.57	1.79	3.57	0	0	8.93	3.57	1.79	3.57	0	3.57	0	0	1.79	0	1.79	0	3.57	0	0	1.79	1.79	0	0	0	1.79	3.57	3.57	1.79	0	1.79	1.79	0	0	0	0	0	1.79	0	0	0	1.79	0	0	0	0	0	16.07
GPT-3.5	34.21	2.63	10.53	2.63	2.63	0	0	2.63	0	2.63	2.63	0	0	0	0	2.63	0	2.63	2.63	2.63	2.63	0	0	0	0	5.26	0	5.26	0	0	0	0	0	2.63	0	0	2.63	0	0	0	0	0	0	0	0	0	0	10.53
GPT-3.5	47.22	0	8.33	5.56	2.78	0	2.78	0	0	0	2.78	2.78	0	0	0	0	2.78	5.56	0	0	0	0	0	2.78	0	2.78	0	2.78	0	0	0	0	0	2.78	0	0	0	0	0	0	0	0	0	0	0	0	0	8.33
GPT-3.5	37.78	2.22	4.44	2.22	0	0	0	2.22	0	2.22	0	2.22	0	2.22	0	2.22	0	0	6.67	0	2.22	4.44	2.22	0	0	2.22	0	2.22	0	0	2.22	2.22	0	0	0	2.22	2.22	0	0	0	0	0	0	0	0	0	0	13.33
GPT-3.5	37.84	0	8.11	5.41	0	0	0	2.7	0	0	2.7	0	0	0	0	0	10.81	2.7	0	2.7	0	2.7	0	0	0	0	0	2.7	0	0	0	2.7	2.7	2.7	0	0	0	2.7	0	0	0	0	0	0	0	2.7	0	8.11
GPT-3.5	29.79	0	2.13	2.13	4.26	8.51	0	2.13	0	2.13	0	4.26	0	0	0	2.13	4.26	4.26	0	2.13	0	0	4.26	2.13	2.13	4.26	2.13	0	2.13	0	4.26	0	0	2.13	0	0	0	0	0	0	0	0	0	0	0	0	0	8.51
GPT-3.5	31.48	9.26	1.85	0	9.26	1.85	0	1.85	0	0	1.85	0	3.7	0	3.7	5.56	0	0	0	0	1.85	3.7	0	0	0	5.56	0	0	0	0	0	0	0	0	0	0	0	0	0	0	1.85	0	0	0	1.85	0	0	14.81
GPT-3.5	42.5	7.5	5	5	7.5	0	0	2.5	0	0	0	2.5	0	2.5	2.5	2.5	0	0	0	0	0	0	2.5	0	0	0	0	0	0	0	0	0	0	2.5	0	0	0	0	0	0	0	0	2.5	0	0	2.5	0	10
GPT-3.5	26.09	8.7	8.7	2.17	0	0	8.7	0	4.35	0	4.35	0	0	0	4.35	2.17	0	0	0	0	2.17	0	2.17	0	0	0	0	0	0	0	0	2.17	2.17	2.17	0	0	0	2.17	2.17	0	0	0	0	0	0	0	0	15.22
GPT-3.5	32.65	8.16	4.08	0	0	4.08	4.08	0	2.04	2.04	2.04	6.12	0	0	0	2.04	0	6.12	2.04	2.04	0	2.04	2.04	2.04	0	2.04	0	0	0	0	0	0	0	0	2.04	2.04	0	2.04	2.04	0	0	0	0	0	0	0	0	6.12
GPT-3.5	34.69	4.08	8.16	6.12	2.04	0	0	2.04	0	0	2.04	2.04	0	0	0	2.04	0	2.04	0	0	4.08	0	8.16	2.04	2.04	2.04	2.04	0	0	0	4.08	2.04	0	0	0	0	0	4.08	0	0	0	0	0	0	0	0	0	4.08
GPT-3.5	17.78	6.67	2.22	11.11	0	2.22	2.22	6.67	0	0	2.22	0	0	6.67	0	0	0	0	0	0	2.22	2.22	0	0	4.44	0	0	0	0	0	0	0	0	0	0	0	0	0	0	0	4.44	0	0	0	4.44	0	0	24.44
GPT-3.5	28.89	2.22	2.22	2.22	0	0	2.22	4.44	0	0	2.22	2.22	0	6.67	0	0	0	0	4.44	2.22	0	0	0	0	0	0	2.22	0	2.22	0	0	0	0	2.22	0	0	0	0	0	0	0	0	0	0	0	2.22	2.22	28.89
GPT-3.5	33.33	2.56	7.69	0	7.69	5.13	0	7.69	0	2.56	2.56	2.56	0	0	0	2.56	2.56	0	2.56	0	0	0	2.56	2.56	0	2.56	0	0	0	0	0	2.56	2.56	0	0	0	0	0	0	0	0	0	0	0	0	0	2.56	5.13
GPT-3.5	37.5	8.33	0	6.25	2.08	0	4.17	0	2.08	2.08	2.08	2.08	0	0	4.17	0	0	4.17	0	0	2.08	0	0	0	0	4.17	0	2.08	2.08	2.08	0	0	0	0	0	0	2.08	0	0	2.08	0	0	2.08	0	0	0	2.08	4.17
GPT-3.5	40	3.64	3.64	1.82	1.82	3.64	3.64	3.64	7.27	1.82	3.64	1.82	0	1.82	0	0	0	0	3.64	0	0	0	3.64	1.82	0	1.82	0	0	0	5.45	0	0	0	0	0	0	0	0	0	0	0	0	0	1.82	0	0	0	3.64
GPT-3.5	35.56	4.44	4.44	6.67	0	0	0	2.22	4.44	0	2.22	2.22	2.22	0	4.44	0	0	4.44	0	0	0	2.22	0	0	0	0	4.44	2.22	0	2.22	0	0	0	0	2.22	0	0	0	2.22	0	0	0	0	0	0	0	0	11.11
GPT-3.5	27.78	1.85	3.7	1.85	0	0	0	1.85	5.56	1.85	1.85	1.85	0	1.85	5.56	1.85	0	0	0	0	1.85	0	0	3.7	3.7	1.85	0	5.56	1.85	1.85	0	1.85	0	0	0	0	0	0	0	0	0	0	0	0	0	0	1.85	18.52
GPT-3.5	43.75	0	4.17	2.08	2.08	0	0	2.08	2.08	2.08	0	4.17	0	4.17	2.08	2.08	0	0	2.08	2.08	0	0	2.08	2.08	2.08	0	0	0	0	0	0	0	0	0	0	0	0	0	2.08	0	0	0	0	0	0	0	2.08	14.58
GPT-3.5	35.42	4.17	4.17	6.25	6.25	0	4.17	0	4.17	0	2.08	0	2.08	6.25	0	0	0	0	0	0	0	0	4.17	4.17	0	0	0	0	0	0	0	0	0	0	0	0	0	0	0	2.08	0	0	0	2.08	2.08	2.08	0	8.33
GPT-3.5	36.36	0	6.82	0	0	2.27	6.82	4.55	0	0	0	0	9.09	0	2.27	2.27	4.55	0	0	2.27	0	0	0	2.27	0	0	0	0	2.27	0	0	2.27	0	2.27	0	0	0	0	0	0	0	0	0	0	2.27	0	2.27	9.09
GPT-3.5	32.08	0	1.89	1.89	0	3.77	0	0	1.89	0	1.89	0	1.89	0	1.89	3.77	0	1.89	0	0	0	5.66	3.77	0	3.77	0	3.77	1.89	0	0	0	1.89	1.89	0	0	0	0	0	0	0	0	0	0	0	0	0	1.89	22.64
GPT-3.5	37.04	1.85	3.7	1.85	0	7.41	0	1.85	1.85	0	0	3.7	0	3.7	1.85	1.85	3.7	0	0	0	1.85	1.85	1.85	3.7	0	1.85	1.85	0	1.85	0	0	0	0	0	0	0	0	0	0	0	0	0	0	0	0	0	1.85	12.96
GPT-3.5	36.59	2.44	9.76	2.44	2.44	0	2.44	0	2.44	4.88	0	0	0	2.44	0	0	0	2.44	0	0	2.44	2.44	0	0	4.88	0	0	0	0	2.44	0	0	0	0	0	2.44	0	0	0	0	12.2	0	0	0	0	0	0	4.88
GPT-3.5	34.09	2.27	2.27	2.27	2.27	0	0	0	4.55	0	0	6.82	0	2.27	0	2.27	0	0	0	0	2.27	2.27	2.27	0	2.27	0	0	0	0	0	0	0	0	0	0	2.27	0	0	0	0	6.82	2.27	0	0	2.27	0	0	18.18
GPT-3.5	24.44	2.22	6.67	0	4.44	0	6.67	4.44	0	2.22	2.22	0	2.22	0	8.89	2.22	0	0	0	0	4.44	0	2.22	0	2.22	0	0	0	2.22	0	0	0	0	0	0	4.44	0	0	0	0	0	0	0	0	0	0	0	17.78
GPT-3.5	34.09	4.55	9.09	0	2.27	2.27	2.27	2.27	0	0	2.27	2.27	2.27	0	2.27	2.27	4.55	2.27	2.27	0	0	2.27	0	0	0	0	0	0	2.27	0	0	0	0	0	0	0	0	0	0	0	0	0	0	0	2.27	0	0	15.91
GPT-3.5	39.53	2.33	2.33	0	2.33	0	2.33	2.33	6.98	0	0	2.33	0	0	0	0	2.33	4.65	2.33	0	2.33	0	0	0	0	0	0	0	0	2.33	0	0	0	4.65	0	0	2.33	2.33	0	0	0	0	0	0	0	0	2.33	13.95
GPT-3.5	41.67	6.25	4.17	2.08	6.25	2.08	2.08	0	0	0	0	0	2.08	0	0	4.17	2.08	0	0	0	0	0	0	2.08	0	0	0	0	8.33	0	0	2.08	0	2.08	0	0	0	0	0	0	0	0	0	2.08	0	0	0	10.42
GPT-3.5	30.61	10.2	6.12	2.04	0	0	6.12	4.08	0	0	0	0	0	6.12	2.04	2.04	2.04	0	4.08	0	2.04	0	0	0	0	0	0	0	2.04	0	0	2.04	0	0	2.04	2.04	0	2.04	0	0	0	0	0	0	0	2.04	0	10.2
GPT-3.5	31.37	0	3.92	1.96	3.92	3.92	0	3.92	1.96	0	1.96	1.96	0	0	0	1.96	0	1.96	3.92	0	0	1.96	1.96	0	3.92	1.96	1.96	0	0	3.92	1.96	0	0	0	0	0	0	1.96	0	1.96	0	0	1.96	0	0	0	0	13.73
GPT-3.5	14.58	2.08	8.33	4.17	2.08	2.08	4.17	2.08	2.08	2.08	0	2.08	4.17	2.08	0	2.08	0	2.08	2.08	2.08	2.08	2.08	2.08	0	2.08	0	0	0	0	0	0	2.08	0	0	0	0	2.08	0	2.08	2.08	0	0	0	0	0	0	0	22.92
GPT-3.5	23.91	0	8.7	2.17	0	4.35	2.17	0	0	0	2.17	8.7	0	4.35	0	4.35	0	4.35	0	2.17	4.35	0	2.17	2.17	0	0	0	0	2.17	4.35	2.17	0	2.17	0	0	2.17	2.17	0	0	0	0	0	0	0	0	0	0	8.7
GPT-3.5	37.5	2.08	4.17	2.08	0	2.08	0	4.17	6.25	0	2.08	4.17	0	2.08	0	0	2.08	0	0	0	2.08	2.08	0	0	0	2.08	0	4.17	0	2.08	0	0	0	2.08	0	0	0	0	0	0	0	0	0	0	0	0	0	16.67
GPT-3.5	46.15	7.69	7.69	2.56	2.56	0	0	0	0	0	2.56	0	2.56	0	2.56	0	2.56	2.56	0	2.56	0	5.13	0	0	0	0	0	0	0	0	0	0	0	0	0	2.56	0	0	0	0	0	0	0	0	0	0	0	10.26
GPT-3.5	20.75	5.66	9.43	1.89	0	1.89	3.77	5.66	0	0	1.89	0	0	0	1.89	1.89	1.89	0	0	0	1.89	0	1.89	0	0	3.77	0	0	1.89	0	7.55	1.89	0	0	0	5.66	0	1.89	1.89	0	0	0	0	0	0	0	0	15.09
GPT-3.5	26.67	11.11	4.44	2.22	2.22	0	2.22	4.44	4.44	2.22	0	4.44	0	0	2.22	6.67	0	0	4.44	0	0	0	0	0	0	2.22	0	2.22	0	0	0	2.22	0	0	2.22	0	0	0	0	0	0	0	0	0	0	0	0	13.33
GPT-3.5	34.15	2.44	7.32	4.88	0	0	2.44	2.44	0	0	2.44	0	0	0	2.44	2.44	2.44	4.88	0	0	2.44	2.44	0	0	7.32	2.44	0	0	0	0	4.88	0	0	0	0	0	0	0	0	0	0	4.88	0	0	0	0	0	7.32
GPT-3.5	36.73	2.04	6.12	2.04	2.04	4.08	2.04	2.04	0	2.04	2.04	2.04	4.08	0	2.04	2.04	2.04	2.04	0	0	0	0	0	2.04	0	2.04	0	0	0	2.04	2.04	0	0	4.08	0	2.04	0	0	0	0	0	0	0	0	0	0	0	10.2
GPT-3.5	24.39	0	7.32	2.44	0	2.44	0	2.44	4.88	2.44	0	4.88	0	0	0	2.44	2.44	2.44	2.44	2.44	4.88	0	7.32	4.88	0	2.44	0	0	2.44	0	0	0	0	0	0	0	0	0	0	0	0	0	0	2.44	4.88	0	2.44	4.88
GPT-3.5	44.44	0	6.67	8.89	0	4.44	0	2.22	4.44	0	0	0	0	0	0	2.22	0	0	0	0	2.22	2.22	0	0	0	2.22	2.22	0	0	0	0	2.22	0	0	4.44	0	2.22	0	0	0	0	0	0	2.22	0	0	0	6.67
GPT-3.5	32.65	8.16	4.08	2.04	6.12	2.04	0	2.04	0	0	0	0	0	2.04	2.04	0	0	2.04	0	0	0	0	2.04	0	0	0	0	0	2.04	0	2.04	0	0	0	4.08	4.08	0	0	0	0	0	0	0	0	2.04	2.04	2.04	16.33
GPT-3.5	30	0	2	0	0	10	0	2	2	0	2	0	0	0	4	2	0	2	8	0	0	4	0	2	0	0	0	0	0	2	0	2	0	0	0	0	0	0	0	0	2	0	4	0	0	0	0	20
GPT-3.5	34.15	0	7.32	0	0	12.2	2.44	2.44	0	0	4.88	2.44	0	2.44	0	0	0	0	12.2	0	0	4.88	0	2.44	0	0	0	0	2.44	0	0	0	0	0	0	0	0	0	0	0	0	0	0	0	0	0	0	9.76
GPT-3.5	25	0	10	2.5	0	2.5	0	5	0	5	0	2.5	0	0	0	0	2.5	10	0	7.5	0	0	0	0	0	7.5	0	0	5	0	0	0	0	0	0	0	0	0	0	0	0	0	0	0	0	0	0	15
GPT-3.5	23.26	13.95	9.3	2.33	0	2.33	2.33	0	0	4.65	2.33	0	0	0	0	0	0	2.33	0	0	2.33	0	0	2.33	9.3	0	0	0	2.33	0	2.33	0	0	0	0	0	0	0	2.33	0	0	0	0	2.33	0	2.33	0	11.63
GPT-3.5	25	0	11.36	2.27	0	0	0	9.09	4.55	0	0	2.27	4.55	4.55	0	0	0	0	0	0	2.27	0	2.27	0	0	0	4.55	2.27	0	0	4.55	0	0	0	4.55	0	0	0	0	2.27	0	2.27	0	0	2.27	0	2.27	6.82
GPT-4	53.66	4.88	2.44	2.44	2.44	0	2.44	0	0	2.44	0	2.44	2.44	0	2.44	2.44	0	2.44	0	0	0	0	0	2.44	0	0	4.88	0	2.44	0	0	0	0	0	0	0	0	0	0	0	0	0	0	0	0	0	0	7.32
GPT-4	33.33	15.38	5.13	2.56	0	0	2.56	2.56	2.56	0	0	0	0	0	2.56	5.13	0	0	2.56	0	2.56	2.56	0	0	0	2.56	0	2.56	0	0	0	0	0	0	0	0	2.56	0	0	2.56	0	0	0	0	0	2.56	0	7.69
GPT-4	26.19	7.14	2.38	11.9	2.38	0	0	2.38	4.76	0	0	0	7.14	4.76	2.38	0	0	0	0	4.76	7.14	0	0	0	0	0	0	0	0	0	0	0	0	2.38	0	0	4.76	0	0	2.38	0	0	2.38	4.76	0	0	0	0
GPT-4	30.43	4.35	4.35	4.35	0	0	0	2.17	2.17	0	4.35	4.35	4.35	0	0	0	2.17	0	0	0	2.17	0	2.17	0	2.17	0	0	0	2.17	0	0	0	0	0	0	0	2.17	2.17	0	2.17	0	0	2.17	0	0	0	0	19.57
GPT-4	37.21	4.65	4.65	0	0	0	4.65	4.65	2.33	2.33	2.33	0	2.33	0	0	2.33	2.33	0	2.33	0	0	2.33	0	0	0	0	0	0	4.65	0	0	0	0	2.33	0	0	0	2.33	2.33	2.33	0	0	0	0	0	0	0	11.63
GPT-4	35.9	5.13	5.13	5.13	5.13	0	0	0	0	2.56	2.56	2.56	0	2.56	0	0	7.69	0	7.69	0	0	0	0	0	0	0	2.56	0	2.56	0	0	0	0	0	2.56	0	0	0	0	0	0	0	0	0	2.56	0	0	7.69
GPT-4	35.29	0	1.96	0	1.96	0	7.84	1.96	3.92	3.92	0	0	1.96	0	0	3.92	0	0	13.73	0	0	5.88	0	0	0	0	0	0	0	0	0	0	0	3.92	1.96	0	0	0	0	0	0	0	0	0	0	0	0	11.76
GPT-4	26.32	1.75	0	0	3.51	1.75	0	3.51	1.75	0	3.51	5.26	0	3.51	0	0	1.75	3.51	0	1.75	3.51	5.26	5.26	3.51	0	0	0	0	0	0	0	1.75	0	3.51	3.51	0	3.51	0	0	0	1.75	0	0	0	0	0	0	10.53
GPT-4	31.11	4.44	2.22	2.22	0	2.22	2.22	0	0	0	2.22	0	0	4.44	0	4.44	2.22	0	0	2.22	2.22	0	0	4.44	0	0	2.22	2.22	2.22	0	0	2.22	0	0	0	6.67	2.22	2.22	2.22	0	0	0	2.22	0	0	0	0	8.89
GPT-4	27.27	2.27	4.55	6.82	2.27	0	4.55	4.55	4.55	2.27	0	2.27	0	9.09	0	0	0	2.27	0	0	0	2.27	0	2.27	0	2.27	0	0	2.27	0	0	0	0	0	0	0	0	0	0	0	0	0	2.27	0	0	0	0	15.91
GPT-4	29.79	6.38	8.51	0	0	0	2.13	2.13	4.26	2.13	0	0	4.26	0	0	2.13	2.13	0	0	0	0	0	2.13	0	0	2.13	0	4.26	0	0	0	0	2.13	0	0	0	0	0	0	0	0	0	2.13	2.13	0	0	0	21.28
GPT-4	44.74	10.53	2.63	0	2.63	2.63	2.63	0	0	0	2.63	0	2.63	2.63	2.63	0	0	0	0	0	0	5.26	0	0	0	0	0	0	0	0	5.26	0	0	0	2.63	0	0	0	2.63	0	0	0	0	0	0	2.63	0	5.26
GPT-4	25	5.36	1.79	3.57	17.86	0	1.79	3.57	5.36	0	1.79	0	1.79	0	0	1.79	1.79	0	0	0	0	0	0	0	0	0	1.79	3.57	0	1.79	0	0	0	1.79	1.79	0	0	0	0	0	0	0	0	1.79	0	0	0	16.07
GPT-4	23.91	10.87	6.52	4.35	4.35	0	0	2.17	2.17	0	2.17	2.17	0	2.17	0	2.17	0	0	0	0	2.17	0	0	0	0	0	0	2.17	0	0	2.17	0	0	4.35	0	0	2.17	0	0	0	0	0	2.17	0	0	0	0	21.74
GPT-4	40.48	2.38	0	4.76	0	2.38	4.76	2.38	0	0	2.38	0	4.76	4.76	0	2.38	0	0	0	0	2.38	0	0	0	0	0	0	0	4.76	0	0	0	0	0	0	0	0	0	0	0	0	0	4.76	2.38	0	0	0	14.29
GPT-4	33.33	2.78	11.11	0	5.56	2.78	0	2.78	2.78	0	2.78	2.78	2.78	0	0	2.78	0	5.56	2.78	0	0	0	2.78	2.78	0	0	0	0	0	2.78	0	0	0	0	0	2.78	0	0	0	0	0	0	0	0	0	0	0	8.33
GPT-4	33.33	5.13	7.69	12.82	0	0	0	2.56	0	2.56	2.56	2.56	2.56	2.56	0	5.13	2.56	0	0	0	0	0	0	0	0	0	0	2.56	0	2.56	2.56	0	0	2.56	0	0	0	0	0	0	0	0	0	0	0	0	0	7.69
GPT-4	21.82	1.82	7.27	3.64	5.45	3.64	0	5.45	0	0	1.82	3.64	1.82	0	0	1.82	0	1.82	0	1.82	0	0	0	0	1.82	0	0	0	1.82	0	0	0	0	0	5.45	0	0	1.82	1.82	1.82	1.82	0	0	0	0	0	0	21.82
GPT-4	28.26	0	4.35	4.35	4.35	2.17	0	2.17	4.35	10.87	0	2.17	2.17	0	0	0	0	0	6.52	0	2.17	0	2.17	2.17	0	2.17	0	0	0	0	0	2.17	0	0	0	0	2.17	0	0	0	0	0	0	0	2.17	0	0	13.04
GPT-4	23.91	6.52	4.35	6.52	6.52	0	4.35	0	4.35	0	2.17	0	2.17	4.35	2.17	4.35	0	2.17	0	0	2.17	0	0	0	8.7	0	0	0	0	2.17	0	0	0	0	0	0	2.17	2.17	0	0	0	0	0	0	0	0	0	8.7
GPT-4	33.33	6.67	2.22	0	0	0	0	4.44	0	6.67	0	4.44	2.22	2.22	0	4.44	0	0	0	0	2.22	0	0	0	0	0	0	0	0	0	0	0	0	2.22	0	0	2.22	0	0	0	0	0	0	0	0	0	0	26.67
GPT-4	30.43	15.22	6.52	2.17	8.7	0	4.35	2.17	0	0	0	0	2.17	0	0	0	0	4.35	2.17	0	0	4.35	0	0	4.35	0	0	0	2.17	0	0	0	0	0	0	0	0	0	0	2.17	2.17	0	0	0	2.17	0	0	4.35
GPT-4	28.57	4.76	9.52	0	7.14	2.38	9.52	2.38	4.76	0	4.76	2.38	0	2.38	2.38	2.38	2.38	2.38	0	2.38	0	0	0	0	0	0	0	2.38	0	0	0	0	0	0	0	4.76	0	0	0	0	0	0	0	0	0	0	0	2.38
GPT-4	36.96	2.17	6.52	2.17	0	0	0	2.17	6.52	2.17	2.17	0	0	0	2.17	0	0	0	0	2.17	0	0	0	2.17	0	2.17	0	0	0	2.17	2.17	0	0	2.17	0	2.17	0	0	0	0	0	6.52	0	0	0	0	0	15.22
GPT-4	41.86	2.33	6.98	4.65	0	6.98	2.33	2.33	0	2.33	2.33	0	2.33	2.33	0	0	0	0	0	2.33	0	0	0	2.33	0	0	0	0	0	2.33	0	0	0	0	0	2.33	0	0	4.65	0	0	0	0	0	0	0	0	9.3
GPT-4	33.33	2.22	8.89	4.44	0	2.22	0	0	0	0	0	2.22	0	4.44	2.22	2.22	0	0	4.44	0	0	2.22	2.22	2.22	0	2.22	0	0	0	0	0	2.22	0	2.22	0	0	0	0	0	0	0	0	0	0	0	2.22	2.22	15.56
GPT-4	26.83	7.32	2.44	0	4.88	4.88	4.88	2.44	4.88	0	2.44	0	0	2.44	2.44	4.88	0	4.88	0	0	2.44	0	2.44	4.88	0	0	0	0	0	0	0	0	0	2.44	0	0	0	0	0	0	2.44	0	0	0	0	0	2.44	7.32
GPT-4	35.14	5.41	8.11	0	0	0	5.41	2.7	0	0	5.41	5.41	0	2.7	2.7	2.7	2.7	0	5.41	0	2.7	0	0	0	0	0	0	0	0	0	0	2.7	0	2.7	0	0	0	0	2.7	0	0	0	0	0	0	0	0	5.41
GPT-4	42.86	14.29	4.08	2.04	2.04	0	0	0	2.04	0	0	2.04	2.04	0	0	0	0	0	0	2.04	0	4.08	0	0	2.04	0	0	0	0	2.04	0	0	0	0	4.08	0	0	0	0	0	0	0	0	0	0	0	0	14.29
GPT-4	32.56	9.3	0	0	0	2.33	0	0	0	2.33	0	2.33	0	4.65	0	0	2.33	0	0	0	2.33	2.33	0	0	0	2.33	0	4.65	0	2.33	0	2.33	0	2.33	0	0	0	0	0	2.33	0	0	0	0	2.33	2.33	0	18.6
GPT-4	40.54	8.11	0	5.41	0	0	0	0	0	2.7	2.7	2.7	2.7	0	0	0	0	0	0	0	2.7	0	0	0	2.7	0	8.11	0	0	5.41	0	0	0	0	0	0	2.7	2.7	0	2.7	0	0	0	0	0	0	0	8.11
GPT-4	40.54	8.11	0	5.41	0	0	0	0	0	2.7	2.7	2.7	2.7	0	0	0	0	0	0	0	2.7	0	0	0	2.7	0	8.11	0	0	5.41	0	0	0	0	0	0	2.7	2.7	0	2.7	0	0	0	0	0	0	0	8.11
GPT-4	35.56	6.67	4.44	2.22	2.22	0	0	0	0	2.22	0	0	2.22	2.22	0	2.22	0	2.22	0	0	4.44	0	0	0	2.22	0	6.67	0	0	0	2.22	0	0	0	0	0	2.22	0	0	2.22	4.44	0	0	0	0	0	0	13.33
GPT-4	34.78	10.87	0	0	10.87	4.35	4.35	0	2.17	2.17	2.17	0	0	4.35	0	0	2.17	0	0	2.17	0	0	0	0	0	2.17	2.17	2.17	0	0	0	0	0	0	0	0	0	0	2.17	0	0	0	0	2.17	0	0	2.17	6.52
GPT-4	39.58	4.17	4.17	2.08	2.08	4.17	2.08	4.17	2.08	4.17	0	0	0	0	0	2.08	0	4.17	0	2.08	0	0	0	0	2.08	0	0	0	2.08	2.08	0	0	0	0	0	0	0	0	0	2.08	2.08	0	0	0	0	0	0	12.5
GPT-4	37.78	4.44	4.44	2.22	4.44	0	0	0	0	2.22	4.44	0	0	0	0	2.22	2.22	2.22	2.22	0	2.22	0	2.22	0	0	0	2.22	0	0	2.22	0	0	2.22	0	0	0	2.22	0	0	0	2.22	0	0	0	0	0	0	15.56
GPT-4	30.43	4.35	2.17	6.52	0	6.52	2.17	2.17	2.17	4.35	0	2.17	0	0	0	0	2.17	0	0	0	2.17	2.17	0	0	2.17	0	0	2.17	0	0	0	0	0	0	0	0	2.17	0	0	2.17	4.35	0	0	0	0	0	0	17.39
GPT-4	23.81	0	4.76	2.38	0	2.38	2.38	0	2.38	0	0	0	0	0	0	4.76	4.76	2.38	0	0	4.76	2.38	0	2.38	0	0	0	4.76	0	0	0	0	0	0	0	0	4.76	0	0	0	4.76	0	0	0	0	0	0	26.19
GPT-4	31.25	4.17	0	2.08	0	0	0	6.25	4.17	2.08	4.17	2.08	2.08	2.08	0	0	2.08	2.08	0	2.08	4.17	2.08	2.08	0	0	2.08	2.08	0	0	2.08	0	0	0	0	0	0	2.08	0	0	0	0	0	0	0	0	0	0	16.67
GPT-4	40	10	2.5	0	0	2.5	0	0	2.5	0	5	0	5	0	0	0	5	2.5	0	0	2.5	0	0	0	0	0	2.5	0	2.5	0	0	0	0	0	0	0	2.5	0	0	0	0	0	0	0	0	0	0	15
GPT-4	30.43	6.52	4.35	10.87	2.17	6.52	0	2.17	2.17	0	2.17	0	0	0	2.17	0	0	2.17	0	4.35	0	2.17	0	2.17	0	0	2.17	2.17	2.17	2.17	2.17	0	0	0	0	0	0	0	0	0	0	0	0	0	0	0	0	8.7
GPT-4	44.12	2.94	2.94	2.94	2.94	0	0	0	2.94	0	2.94	2.94	0	0	2.94	0	0	8.82	2.94	0	0	0	0	2.94	0	0	2.94	0	2.94	0	0	0	0	0	0	0	0	0	0	2.94	0	0	0	0	0	2.94	0	5.88
GPT-4	25	2.78	2.78	2.78	0	11.11	5.56	0	2.78	2.78	2.78	5.56	2.78	0	0	0	0	2.78	0	0	2.78	0	2.78	0	2.78	0	0	0	2.78	2.78	0	0	0	2.78	0	0	2.78	0	0	0	0	0	0	0	0	2.78	0	8.33
GPT-4	34.78	8.7	4.35	0	8.7	6.52	4.35	8.7	0	2.17	0	0	0	0	4.35	0	0	0	2.17	0	0	0	0	0	0	0	0	0	0	0	0	0	0	0	0	0	0	0	0	2.17	0	0	0	0	0	0	0	13.04
GPT-4	32.65	4.08	4.08	4.08	4.08	2.04	2.04	0	2.04	2.04	2.04	6.12	4.08	0	0	2.04	0	2.04	0	0	0	0	0	0	0	0	0	0	0	0	0	0	0	0	0	0	0	0	0	0	4.08	0	0	0	0	0	2.04	20.41
GPT-4	31.58	5.26	5.26	5.26	0	0	2.63	2.63	2.63	2.63	0	7.89	0	0	0	2.63	2.63	5.26	0	0	2.63	2.63	0	0	0	0	0	0	0	0	0	0	0	0	0	0	2.63	0	0	0	0	0	0	0	0	0	0	15.79
GPT-4	23.81	4.76	4.76	1.59	6.35	0	4.76	1.59	0	3.17	0	0	1.59	0	1.59	0	0	0	0	0	0	1.59	1.59	0	0	0	0	1.59	0	1.59	0	0	0	0	0	0	0	0	0	0	0	0	0	0	0	0	0	39.68
GPT-4	28.26	13.04	2.17	2.17	0	2.17	2.17	2.17	0	4.35	0	4.35	0	0	0	0	2.17	0	0	0	4.35	0	0	0	0	0	0	2.17	0	2.17	0	0	0	0	0	0	2.17	2.17	0	2.17	0	0	2.17	2.17	0	0	0	17.39
GPT-4	51.35	2.7	2.7	0	2.7	2.7	0	0	0	0	0	2.7	0	2.7	5.41	0	0	0	0	0	0	0	2.7	0	2.7	0	0	0	0	0	0	0	0	0	0	0	0	0	0	0	5.41	0	0	0	0	0	0	16.22
GPT-4	42.86	0	4.76	0	0	0	0	0	11.9	0	4.76	0	0	4.76	2.38	0	0	0	0	0	2.38	2.38	0	0	2.38	0	2.38	0	0	0	0	2.38	0	0	0	0	2.38	0	0	2.38	0	0	2.38	0	0	0	0	9.52
GPT-4	29.55	11.36	2.27	2.27	0	0	4.55	4.55	0	0	0	2.27	2.27	0	0	2.27	2.27	0	0	2.27	2.27	0	2.27	2.27	2.27	0	0	0	2.27	0	0	0	0	0	2.27	0	0	0	0	0	0	0	0	0	0	0	0	20.45
GPT-4	29.79	2.13	2.13	2.13	0	4.26	2.13	0	0	2.13	0	4.26	2.13	2.13	2.13	2.13	0	4.26	0	0	2.13	2.13	0	0	0	0	0	0	4.26	0	2.13	0	0	0	0	0	0	0	0	0	0	0	0	0	2.13	2.13	0	23.4
GPT-4	22.22	13.33	0	4.44	0	0	0	0	0	6.67	0	2.22	0	2.22	0	2.22	0	2.22	0	0	2.22	0	0	0	0	0	2.22	2.22	0	0	0	0	0	2.22	0	0	2.22	0	0	2.22	0	0	0	2.22	0	0	0	28.89
GPT-4	20	14	4	0	6	0	2	0	2	0	0	4	0	0	6	0	4	2	0	2	4	0	2	0	0	0	0	0	2	0	2	0	0	2	6	0	2	0	0	0	0	0	0	0	0	0	2	12
GPT-4	34.69	4.08	6.12	4.08	0	2.04	2.04	0	2.04	2.04	0	2.04	2.04	2.04	0	0	0	2.04	0	2.04	2.04	4.08	2.04	0	0	0	0	0	0	2.04	0	0	0	2.04	0	2.04	2.04	0	0	0	0	0	0	0	0	2.04	0	14.29
GPT-4	24.39	19.51	4.88	0	0	2.44	4.88	0	0	0	2.44	0	0	2.44	0	4.88	0	0	2.44	0	2.44	0	0	0	0	0	0	9.76	0	0	0	0	0	0	0	0	2.44	0	2.44	2.44	0	0	2.44	0	0	0	0	9.76
GPT-4	25	5.77	3.85	0	0	0	5.77	0	3.85	0	1.92	0	1.92	1.92	1.92	1.92	1.92	0	0	0	0	0	0	1.92	0	0	0	0	0	1.92	0	0	0	1.92	1.92	0	1.92	0	0	0	0	0	0	0	1.92	0	0	32.69
GPT-4	20	7.5	5	0	0	5	0	2.5	0	0	0	2.5	2.5	2.5	0	5	0	0	5	0	5	0	2.5	2.5	0	0	0	7.5	2.5	2.5	0	2.5	0	0	0	0	2.5	0	0	2.5	2.5	0	0	0	0	0	0	10
GPT-4	31.82	6.82	6.82	2.27	2.27	0	2.27	2.27	2.27	4.55	2.27	0	0	0	0	0	2.27	0	0	0	0	6.82	2.27	0	0	0	0	0	0	2.27	0	0	0	2.27	0	0	0	0	0	2.27	0	0	0	0	0	0	0	18.18
GPT-4	46.51	4.65	0	2.33	0	6.98	2.33	0	2.33	2.33	2.33	6.98	0	0	0	0	0	0	0	2.33	2.33	2.33	0	2.33	0	0	0	0	0	0	0	0	0	0	0	0	2.33	2.33	0	0	0	0	0	0	0	0	0	9.3
GPT-4	31.82	6.82	9.09	2.27	2.27	2.27	0	0	0	0	0	0	0	0	0	4.55	0	0	2.27	4.55	0	0	0	0	2.27	0	0	2.27	4.55	2.27	0	0	2.27	0	0	0	4.55	0	0	0	0	0	2.27	0	0	2.27	0	11.36
GPT-4	39.53	4.65	2.33	2.33	2.33	6.98	4.65	0	0	4.65	2.33	0	0	0	2.33	2.33	0	2.33	0	2.33	2.33	0	0	2.33	0	2.33	0	0	4.65	0	0	0	2.33	2.33	0	0	0	0	0	2.33	0	0	0	0	0	0	0	2.33
GPT-4	31.71	9.76	4.88	2.44	2.44	0	2.44	0	0	2.44	2.44	2.44	0	2.44	0	2.44	2.44	0	2.44	0	4.88	0	0	0	2.44	0	2.44	0	0	0	0	0	0	2.44	0	0	2.44	0	0	2.44	2.44	0	0	0	0	4.88	0	4.88
GPT-4	32.61	13.04	6.52	0	4.35	2.17	2.17	0	2.17	0	0	0	2.17	2.17	2.17	4.35	2.17	0	0	0	2.17	0	0	0	2.17	0	0	4.35	2.17	0	0	0	0	0	0	0	2.17	0	0	2.17	0	0	0	0	2.17	0	0	6.52
GPT-4	25.53	4.26	4.26	6.38	0	2.13	2.13	0	6.38	0	4.26	0	2.13	2.13	2.13	2.13	0	0	0	0	2.13	2.13	4.26	2.13	0	4.26	0	0	2.13	0	0	0	0	2.13	0	2.13	2.13	0	0	2.13	0	0	0	0	2.13	0	0	8.51
GPT-4	40.54	10.81	5.41	0	0	2.7	5.41	0	0	2.7	0	0	2.7	2.7	0	5.41	0	0	0	0	0	0	2.7	0	0	0	0	0	2.7	0	5.41	0	0	0	0	0	0	0	0	2.7	0	0	0	0	0	0	0	8.11
GPT-4	21.28	10.64	4.26	4.26	2.13	6.38	2.13	2.13	0	2.13	4.26	2.13	0	2.13	0	2.13	0	8.51	0	0	4.26	0	0	0	0	0	2.13	0	0	2.13	2.13	0	0	0	0	0	2.13	0	0	0	0	0	0	0	0	0	0	12.77
GPT-4	36.59	9.76	7.32	4.88	2.44	4.88	0	2.44	0	0	2.44	0	4.88	2.44	0	4.88	0	0	2.44	0	0	2.44	0	0	0	0	0	0	0	2.44	0	0	0	0	0	0	0	0	0	0	0	0	0	0	0	0	0	9.76
GPT-4	30	0	2.5	2.5	5	7.5	2.5	2.5	5	5	2.5	0	2.5	5	0	2.5	0	2.5	0	0	0	0	2.5	5	0	0	0	2.5	0	0	2.5	0	0	2.5	0	0	0	2.5	0	0	2.5	0	0	0	0	0	0	2.5
GPT-4	36.84	2.63	2.63	0	13.16	5.26	2.63	2.63	0	0	0	0	2.63	0	2.63	0	5.26	0	0	2.63	0	0	0	0	0	2.63	0	0	2.63	0	0	0	0	0	0	0	2.63	0	0	2.63	0	0	2.63	0	5.26	0	0	2.63
GPT-4	25.53	8.51	2.13	2.13	6.38	2.13	2.13	0	2.13	0	0	2.13	2.13	4.26	0	0	0	2.13	0	2.13	0	4.26	0	0	0	0	4.26	2.13	0	0	0	0	0	0	2.13	0	0	0	0	0	0	0	0	0	0	0	0	23.4
GPT-4	28.3	3.77	0	1.89	0	0	1.89	0	3.77	0	3.77	0	1.89	11.32	0	0	1.89	0	0	1.89	0	1.89	3.77	0	0	0	0	0	0	0	0	0	0	0	0	0	1.89	0	0	1.89	0	0	0	0	0	0	0	30.19
Human	22.22	0	0	0	0	0	0	0	7.41	0	3.7	0	3.7	0	11.11	0	0	0	0	7.41	0	0	0	0	3.7	0	0	0	0	0	0	0	0	0	0	0	0	3.7	0	0	0	0	3.7	3.7	0	0	0	29.63
Human	20.59	2.94	0	0	2.94	2.94	0	0	8.82	5.88	0	0	0	0	0	0	2.94	0	0	8.82	0	0	0	0	8.82	0	0	0	0	0	2.94	0	0	0	0	0	0	0	0	0	0	0	0	0	0	0	0	32.35
Human	12.24	4.08	0	0	8.16	0	2.04	2.04	6.12	6.12	0	0	4.08	2.04	2.04	0	2.04	0	0	2.04	0	0	0	0	4.08	2.04	0	2.04	0	0	0	0	0	0	0	0	0	4.08	0	2.04	0	0	0	0	0	2.04	0	30.61
Human	18.87	9.43	1.89	0	1.89	1.89	0	1.89	1.89	3.77	3.77	0	1.89	1.89	3.77	0	1.89	1.89	0	0	0	0	1.89	0	1.89	0	0	0	0	1.89	3.77	1.89	1.89	0	1.89	0	0	3.77	3.77	0	0	0	0	1.89	1.89	0	0	16.98
Human	33.33	0	4.17	0	4.17	0	8.33	0	0	12.5	0	0	0	4.17	4.17	0	8.33	0	0	0	0	0	0	0	4.17	0	0	0	0	0	0	0	0	0	0	0	0	0	4.17	0	0	0	0	0	0	0	0	12.5
Human	28	0	4	0	4	4	8	8	0	0	0	0	0	4	0	0	4	0	0	4	0	0	4	0	0	0	0	0	0	0	0	0	0	0	0	0	0	4	0	4	0	0	0	0	0	0	0	20
Human	10.34	0	6.9	0	3.45	0	3.45	0	0	0	6.9	0	0	0	3.45	3.45	0	0	0	3.45	0	0	3.45	0	0	0	0	0	0	0	0	3.45	0	0	0	0	0	0	3.45	0	0	0	0	3.45	0	0	0	44.83
Human	21.95	2.44	4.88	2.44	0	0	0	0	0	0	7.32	2.44	0	0	4.88	0	0	0	0	0	0	0	0	0	0	0	2.44	0	0	0	0	2.44	2.44	0	0	0	0	0	2.44	0	0	0	0	2.44	0	0	0	41.46
Human	34.29	2.86	0	0	5.71	0	2.86	0	0	5.71	0	0	0	0	2.86	0	0	2.86	2.86	0	0	0	0	0	0	2.86	0	0	0	0	0	0	0	0	2.86	0	0	0	2.86	0	0	0	0	0	0	0	0	31.43
Human	13.95	11.63	2.33	2.33	0	2.33	0	0	2.33	2.33	0	6.98	0	0	0	0	2.33	0	2.33	0	0	0	0	0	0	0	0	0	0	0	0	0	0	0	0	0	0	0	0	0	0	0	0	0	0	0	0	51.16
Human	22.22	5.56	2.78	2.78	5.56	0	2.78	2.78	5.56	2.78	2.78	0	0	2.78	2.78	0	0	0	0	0	0	0	2.78	0	2.78	0	0	0	0	2.78	0	0	0	0	0	0	0	2.78	0	2.78	0	2.78	0	0	0	0	0	22.22
Human	19.35	0	3.23	3.23	0	3.23	6.45	0	0	3.23	0	0	3.23	6.45	0	0	3.23	0	0	0	0	0	9.68	3.23	0	0	0	0	0	0	3.23	0	0	0	0	3.23	0	0	0	0	0	0	0	0	0	0	3.23	25.81
Human	21.28	4.26	2.13	0	4.26	2.13	2.13	2.13	0	6.38	0	0	0	0	0	2.13	2.13	0	0	0	0	0	0	4.26	2.13	0	0	0	0	0	0	2.13	0	0	0	0	0	0	0	0	0	4.26	0	0	0	0	2.13	36.17
Human	15.91	4.55	2.27	2.27	0	2.27	2.27	2.27	2.27	0	0	2.27	2.27	2.27	0	0	0	0	0	4.55	0	0	0	0	0	0	0	2.27	0	0	2.27	0	2.27	0	2.27	0	0	0	0	2.27	0	0	0	0	0	0	0	43.18
Human	20	0	0	0	6.67	6.67	0	0	0	13.33	0	0	0	0	0	0	0	0	0	0	0	0	0	0	0	0	0	0	0	0	0	0	6.67	13.33	0	0	0	13.33	0	0	0	0	0	0	6.67	0	0	13.33
Human	28	12	0	4	0	0	0	4	0	8	0	0	0	0	0	0	0	0	4	0	0	0	0	4	0	0	0	4	0	0	0	0	4	0	0	0	0	0	0	0	0	4	0	4	0	0	0	20
Human	26.32	2.63	0	0	0	0	0	0	0	7.89	0	0	2.63	2.63	2.63	0	5.26	2.63	0	2.63	0	0	0	0	5.26	2.63	0	0	0	0	2.63	2.63	0	0	2.63	0	0	0	0	0	0	0	0	0	5.26	0	0	23.68
Human	13.89	2.78	5.56	2.78	0	2.78	0	0	0	5.56	5.56	0	0	0	5.56	2.78	0	0	0	5.56	0	0	0	0	0	0	0	0	0	0	0	0	0	0	0	5.56	0	0	2.78	2.78	0	0	0	0	0	2.78	2.78	30.56
Human	17.95	0	0	0	0	0	5.13	0	0	2.56	2.56	0	0	2.56	5.13	0	5.13	0	10.26	0	0	0	5.13	2.56	2.56	0	0	0	0	0	0	2.56	2.56	2.56	2.56	0	0	0	0	0	0	0	5.13	0	0	0	0	23.08
Human	15.38	5.13	0	2.56	0	0	0	0	0	0	0	0	2.56	2.56	0	0	5.13	0	5.13	0	0	0	0	0	0	0	2.56	0	0	0	2.56	0	2.56	0	0	0	0	0	2.56	0	0	0	0	0	0	0	0	51.28
Human	27.27	0	0	15.15	0	0	0	0	0	0	0	0	3.03	0	3.03	0	0	0	3.03	0	0	0	0	3.03	0	0	12.12	0	0	0	0	0	3.03	0	0	3.03	0	0	0	0	0	0	0	0	0	0	0	27.27
Human	31.25	9.38	3.12	0	0	6.25	6.25	0	3.12	0	0	0	0	0	3.12	0	3.12	0	0	3.12	0	0	0	0	0	3.12	3.12	0	0	0	0	0	0	0	0	0	0	0	0	0	0	0	0	0	0	0	0	25
Human	34.78	13.04	4.35	0	4.35	0	4.35	0	0	0	0	0	4.35	0	8.7	0	0	0	4.35	8.7	0	0	0	0	0	0	0	0	0	0	0	0	0	0	0	0	0	0	0	0	0	8.7	0	0	0	0	0	4.35
Human	18.52	7.41	0	11.11	0	3.7	0	0	0	7.41	0	0	3.7	0	0	0	0	3.7	0	0	0	0	0	0	0	0	0	0	0	0	0	0	0	0	0	3.7	0	0	0	0	0	3.7	3.7	0	3.7	0	0	29.63
Human	20	16	0	4	8	0	0	0	0	4	0	4	4	0	0	0	4	0	0	0	0	0	0	0	0	8	0	0	0	0	0	0	0	4	0	0	0	0	0	0	0	4	4	0	0	0	0	16
Human	13.89	5.56	5.56	0	5.56	2.78	2.78	0	0	0	0	0	0	0	0	0	0	0	2.78	11.11	0	2.78	0	5.56	2.78	0	2.78	0	0	2.78	0	0	11.11	0	0	0	0	0	0	0	0	0	0	0	0	0	0	22.22
Human	34.29	5.71	0	2.86	2.86	0	0	5.71	0	5.71	2.86	0	5.71	0	0	0	0	2.86	2.86	0	0	2.86	0	0	0	0	0	0	2.86	0	0	5.71	0	0	5.71	0	0	0	0	0	0	0	0	0	0	0	0	11.43
Human	23.81	7.14	0	0	0	7.14	0	0	0	4.76	2.38	0	2.38	0	0	2.38	4.76	4.76	4.76	0	0	0	0	2.38	0	4.76	2.38	0	0	7.14	0	0	0	0	0	0	0	0	0	0	0	2.38	0	0	0	0	0	16.67
Human	21.43	2.38	4.76	0	2.38	4.76	4.76	0	0	0	0	0	0	0	0	2.38	0	0	2.38	0	0	2.38	0	0	0	2.38	0	0	0	0	0	0	2.38	0	2.38	2.38	0	0	0	0	0	2.38	0	0	0	2.38	0	38.1
Human	16.67	5.56	2.78	0	0	2.78	2.78	0	0	2.78	0	0	0	0	2.78	0	0	0	2.78	8.33	0	0	2.78	0	0	2.78	0	0	0	0	0	0	5.56	0	0	2.78	0	0	0	0	0	2.78	2.78	0	0	0	0	33.33
Human	15.62	6.25	3.12	0	3.12	3.12	0	0	0	6.25	0	0	0	0	0	3.12	3.12	0	0	0	0	3.12	0	0	0	0	15.62	0	0	0	3.12	0	0	0	0	0	0	3.12	0	0	0	0	0	0	0	0	3.12	28.12
Human	24.39	7.32	4.88	0	0	0	0	0	0	4.88	0	0	2.44	0	0	0	0	2.44	0	2.44	0	0	0	4.88	0	0	2.44	0	0	0	0	4.88	2.44	0	0	2.44	0	2.44	0	0	0	0	0	0	0	0	4.88	26.83
Human	21.43	0	0	0	0	2.38	0	2.38	0	4.76	2.38	0	2.38	2.38	2.38	0	0	0	2.38	2.38	0	0	0	0	0	2.38	7.14	0	0	2.38	0	2.38	0	0	0	2.38	0	0	2.38	0	2.38	0	0	0	0	0	0	33.33
Human	7.84	3.92	1.96	1.96	1.96	0	0	1.96	0	1.96	0	3.92	1.96	3.92	1.96	0	1.96	0	0	1.96	0	0	1.96	0	0	1.96	0	0	0	3.92	0	0	0	0	0	0	0	0	0	0	0	1.96	0	0	0	0	0	52.94
Human	30.77	0	0	0	0	2.56	0	2.56	0	0	0	2.56	7.69	2.56	2.56	0	0	0	0	2.56	0	0	2.56	0	0	0	2.56	0	0	0	0	0	2.56	0	2.56	0	0	0	0	0	0	2.56	0	0	0	0	0	33.33
Human	26	6	2	0	4	0	0	2	2	4	0	2	2	4	0	0	0	0	0	8	2	0	0	0	2	0	0	0	0	2	4	2	2	4	0	0	2	0	0	0	0	0	4	0	0	0	0	14
Human	10.71	0	3.57	3.57	0	0	0	3.57	0	0	0	0	3.57	0	7.14	0	0	3.57	0	0	0	0	0	0	0	0	0	3.57	3.57	0	0	0	0	0	3.57	0	0	0	0	0	3.57	3.57	0	0	0	0	0	46.43
Human	17.14	2.86	2.86	0	2.86	2.86	0	0	0	0	0	0	0	2.86	0	0	0	0	0	0	0	2.86	0	2.86	0	0	0	2.86	0	0	2.86	0	0	0	5.71	0	0	0	2.86	0	0	0	0	0	0	0	0	48.57
Human	22.58	9.68	6.45	3.23	3.23	0	0	0	0	0	3.23	6.45	0	0	6.45	0	0	0	0	0	0	3.23	0	0	6.45	0	0	0	0	0	0	0	0	0	0	0	0	0	0	0	0	3.23	3.23	0	0	6.45	0	16.13
Human	14.71	2.94	2.94	0	2.94	0	2.94	0	0	2.94	0	0	2.94	0	2.94	0	2.94	5.88	0	8.82	0	0	2.94	0	0	0	0	0	2.94	2.94	0	5.88	5.88	0	0	0	0	0	2.94	0	0	2.94	0	2.94	0	0	0	17.65
Human	28.95	5.26	0	2.63	2.63	10.53	0	0	0	5.26	0	0	0	0	0	0	0	2.63	2.63	0	0	0	0	5.26	0	0	0	0	0	0	0	2.63	2.63	0	0	2.63	0	0	0	0	0	2.63	2.63	0	0	0	0	21.05
Human	27.59	10.34	0	6.9	0	0	0	0	0	3.45	0	3.45	3.45	0	6.9	0	3.45	3.45	0	0	0	0	0	0	0	0	0	0	0	0	0	6.9	0	3.45	0	0	0	0	6.9	0	0	0	0	0	0	0	0	13.79
Human	38	10	0	4	2	4	0	2	0	2	0	0	2	0	2	0	2	2	0	0	0	2	2	2	0	0	0	0	0	0	0	0	2	0	0	0	0	0	2	0	0	0	0	0	0	0	0	20
Human	36.36	3.03	0	0	0	12.12	6.06	3.03	0	0	0	0	0	0	3.03	0	3.03	0	0	0	0	0	0	3.03	3.03	3.03	0	0	0	0	0	0	0	0	3.03	3.03	0	0	3.03	0	0	0	0	0	0	0	0	15.15
Human	17.65	8.82	5.88	2.94	5.88	0	0	0	2.94	2.94	5.88	2.94	0	0	2.94	0	2.94	2.94	0	2.94	0	0	0	0	0	0	0	0	0	2.94	0	2.94	2.94	0	0	2.94	0	0	2.94	0	2.94	0	0	0	0	0	0	14.71
Human	14.29	7.14	2.38	0	2.38	0	0	2.38	4.76	2.38	2.38	2.38	0	0	2.38	0	4.76	0	0	2.38	0	2.38	0	4.76	0	0	0	0	2.38	4.76	0	2.38	2.38	0	0	4.76	0	0	4.76	0	0	0	0	0	0	0	0	21.43
Human	15.38	3.85	1.92	1.92	0	1.92	1.92	1.92	0	1.92	1.92	0	3.85	3.85	3.85	0	0	0	1.92	0	0	0	0	0	0	0	1.92	0	0	0	1.92	0	3.85	0	0	3.85	0	0	0	1.92	0	0	0	0	1.92	0	0	38.46
Human	28.57	4.76	2.38	0	2.38	0	2.38	0	4.76	0	2.38	0	2.38	0	4.76	0	2.38	0	0	7.14	0	0	0	2.38	0	2.38	0	0	0	0	0	0	7.14	0	0	0	0	0	0	2.38	0	0	0	0	0	0	0	21.43
Human	35.14	2.7	0	0	0	5.41	0	0	0	0	0	2.7	0	0	0	0	2.7	0	2.7	2.7	0	2.7	0	0	0	2.7	0	0	0	0	0	2.7	10.81	0	0	0	0	5.41	0	0	0	0	0	0	0	2.7	0	18.92
Human	23.53	2.94	0	2.94	0	0	2.94	0	0	8.82	0	0	0	0	2.94	0	2.94	0	0	2.94	0	2.94	0	0	0	0	0	0	0	0	0	5.88	2.94	0	2.94	0	0	2.94	0	0	8.82	2.94	0	0	0	0	0	20.59
Human	9.76	9.76	4.88	2.44	2.44	0	0	0	0	2.44	0	2.44	0	2.44	4.88	0	0	0	0	2.44	0	2.44	0	0	0	0	0	0	0	0	0	2.44	4.88	0	0	0	0	0	4.88	0	0	2.44	0	0	0	0	0	39.02
Human	20.69	0	0	6.9	6.9	6.9	3.45	3.45	0	3.45	0	3.45	0	3.45	0	0	3.45	0	0	10.34	0	0	0	0	3.45	3.45	0	0	0	0	0	0	0	0	0	0	0	0	0	0	0	0	0	0	0	3.45	3.45	13.79
Human	28.57	0	3.57	0	3.57	0	3.57	3.57	0	3.57	0	0	0	3.57	3.57	0	0	3.57	0	3.57	0	0	3.57	7.14	0	0	0	0	0	0	0	0	0	0	0	0	0	0	0	3.57	0	0	0	0	0	0	0	25
Human	40.74	0	0	3.7	0	0	3.7	3.7	3.7	0	0	0	0	0	0	0	3.7	0	0	0	0	0	7.41	0	0	0	0	0	0	3.7	0	0	0	0	0	0	0	3.7	0	0	0	0	0	0	0	0	0	25.93
Human	26.09	0	2.17	0	0	4.35	2.17	2.17	2.17	2.17	6.52	0	0	0	0	0	0	0	2.17	2.17	0	0	2.17	0	6.52	0	0	0	2.17	0	0	0	4.35	0	2.17	0	0	2.17	0	0	0	0	0	2.17	0	0	0	26.09
Human	11.43	8.57	2.86	2.86	2.86	0	5.71	0	0	2.86	0	0	0	2.86	0	0	0	2.86	5.71	2.86	0	2.86	8.57	0	0	0	0	0	0	0	0	2.86	0	2.86	0	0	0	2.86	0	0	0	0	0	0	0	0	0	28.57
Human	29.09	7.27	1.82	0	1.82	0	0	1.82	0	0	1.82	0	0	0	0	1.82	0	1.82	0	3.64	0	0	0	0	0	0	3.64	0	0	0	0	1.82	0	0	0	0	0	0	0	0	0	0	0	0	0	1.82	0	41.82
Human	14	2	6	0	0	0	0	0	4	6	0	0	4	0	0	4	0	2	0	4	0	0	0	2	0	0	0	0	0	0	2	2	0	4	2	0	0	0	0	0	0	0	0	0	0	0	0	42
Human	36.59	4.88	0	7.32	0	0	0	0	2.44	0	0	2.44	2.44	2.44	2.44	2.44	0	0	2.44	0	0	2.44	0	0	2.44	0	0	0	0	2.44	0	2.44	0	0	0	0	0	0	0	0	2.44	4.88	0	0	0	0	0	17.07
Human	24.24	3.03	0	6.06	3.03	0	0	0	3.03	3.03	3.03	0	6.06	0	3.03	0	3.03	0	0	0	0	0	0	3.03	6.06	3.03	0	0	0	0	0	0	0	0	0	3.03	0	0	0	3.03	0	6.06	0	0	0	0	0	18.18
Human	24.56	1.75	3.51	1.75	1.75	0	0	1.75	0	5.26	0	0	3.51	0	0	0	0	0	3.51	0	0	0	1.75	1.75	0	0	0	3.51	0	3.51	0	0	3.51	0	0	1.75	0	0	0	0	1.75	0	0	1.75	1.75	0	1.75	29.82
Human	19.3	0	1.75	0	1.75	3.51	1.75	0	0	3.51	0	0	5.26	0	0	3.51	0	1.75	0	0	0	0	0	3.51	1.75	0	0	0	1.75	0	0	0	1.75	0	0	1.75	0	0	0	0	0	1.75	1.75	0	0	0	0	43.86
Human	24.49	0	2.04	2.04	2.04	0	0	2.04	6.12	0	4.08	2.04	4.08	2.04	0	0	2.04	0	0	2.04	0	2.04	4.08	0	2.04	0	0	0	0	0	4.08	0	2.04	0	4.08	2.04	0	2.04	0	0	0	6.12	0	2.04	0	0	0	14.29
Human	27.03	0	2.7	0	2.7	0	0	2.7	5.41	0	2.7	0	2.7	2.7	0	0	0	0	0	0	0	2.7	0	0	2.7	0	0	0	0	0	2.7	0	0	0	2.7	0	0	0	0	0	0	2.7	2.7	0	0	0	0	35.14
Human	21.21	6.06	0	0	0	0	3.03	3.03	3.03	3.03	0	3.03	9.09	3.03	0	3.03	3.03	3.03	3.03	3.03	0	0	0	0	3.03	3.03	0	0	0	0	0	0	0	0	0	0	0	6.06	0	0	0	0	0	0	0	0	0	18.18
Human	30.3	0	3.03	0	0	0	9.09	3.03	0	3.03	3.03	0	0	0	0	0	0	0	3.03	3.03	0	0	0	3.03	0	0	0	0	0	0	3.03	0	0	0	0	0	0	0	0	0	0	0	0	0	0	3.03	0	33.33
Human	23.08	5.13	5.13	2.56	0	5.13	0	0	0	0	2.56	0	10.26	0	0	2.56	0	0	0	2.56	0	0	0	0	0	2.56	0	0	2.56	2.56	0	0	0	2.56	0	0	0	0	0	2.56	0	0	0	0	2.56	0	0	25.64
Human	33.33	0	0	6.06	0	0	0	3.03	0	3.03	6.06	0	6.06	3.03	3.03	0	3.03	0	3.03	3.03	0	0	0	0	0	0	0	0	0	0	0	0	0	3.03	0	0	0	0	0	3.03	0	0	3.03	0	0	0	0	18.18
Human	23.91	2.17	2.17	0	0	4.35	0	6.52	2.17	2.17	0	0	2.17	0	0	0	2.17	0	2.17	0	0	0	0	0	2.17	2.17	4.35	0	0	0	0	0	2.17	0	0	0	0	0	0	0	0	0	0	0	0	0	0	39.13
Human	25.64	2.56	2.56	2.56	2.56	10.26	2.56	0	2.56	0	0	0	2.56	0	0	0	2.56	0	0	0	2.56	0	0	2.56	2.56	0	12.82	0	0	0	0	2.56	0	0	0	0	0	0	0	0	0	2.56	0	0	0	0	0	17.95
Human	24.49	2.04	0	2.04	0	4.08	4.08	4.08	0	0	4.08	0	0	2.04	0	0	0	0	2.04	2.04	0	0	0	2.04	0	0	0	0	0	0	0	0	4.08	0	0	0	0	2.04	2.04	0	0	0	0	2.04	0	0	0	36.73
Human	20.45	6.82	2.27	0	0	0	2.27	0	0	0	2.27	0	0	0	0	0	0	0	0	2.27	2.27	0	0	4.55	4.55	0	0	0	0	0	0	2.27	2.27	0	0	4.55	0	0	4.55	0	0	0	0	0	0	0	0	38.64
