# Supplementary material for: Distinguishing ChatGPT(-3.5, -4)-generated and human-written papers through Japanese stylometric analysis
Source: PLoS One. 2023 Aug 9;18(8):e0288453. doi: 10.1371/journal.pone.0288453 (PMC10411719; doi:10.1371/journal.pone.0288453)
Supplement: S4 Data — (CSV) [file pone.0288453.s004.csv]

class	Ì/-AÌ»	ª/-i-êÊ	ð/-i-êÊ	Í/-W	É/-i-êÊ	½/®	±Æ/¼-ñ©§-êÊ	Ä/-Ú±	È/®	Å/-i-êÊ	Å/®	â/-À§	ê/®-Úö	Æ/-i-êÊ	¢é/®-ñ©§	É/-»	 é/®	Æ/-i-øp	»Ì/AÌ	à/-W	êé/®-Úö	{/Úª-¼Ú±	ÉÂ¢Ä/-i-Aê	©/-^À§^I	æ¤/¼-ñ©§-®ê²	±Ì/AÌ	½ß/¼-ñ©§-Â\	Æ/-À§	©ç/-i-êÊ	É¨¢Ä/-i-Aê	Ü½/Ú±	È¢/®	çê/®-Úö	ÆµÄ/-i-Aê	ÉæÁÄ/-i-Aê	ÈÇ/-	çêé/®-Úö	ÇÌ/AÌ	ÉÖ·é/-i-Aê	Ì/¼-ñ©§-êÊ	ÉÎ·é/-i-Aê	 è/®	É¨¯é/-i-Aê	Æ¢¤/-i-Aê	¢/®-ñ©§	àÌ/¼-ñ©§-êÊ	ÉÎµÄ/-i-Aê	Ì/-i-êÊ	ª/-Ú±
GPT-3.5	7.69	14.15	6.77	7.08	4.62	7.69	4.62	3.69	2.77	2.15	1.85	0.92	4.62	1.85	2.46	0.92	1.54	1.23	0.92	0.62	1.85	1.23	0.62	0.92	0.62	1.54	0.92	0.31	0.31	1.23	0.62	0	0.62	0	0	0	0	0.31	0	0	0.31	0	0.62	0.31	0.31	0.31	0	0	0
GPT-3.5	10.28	11.53	9.03	5.3	5.92	5.92	4.98	2.18	1.87	1.25	3.12	0.62	3.43	1.56	1.56	2.49	0.62	0.31	3.12	0.62	0.62	0.62	0	2.8	1.25	0.93	0.31	0.31	0.62	1.56	0.93	0	0.62	0.62	0.62	0	0.62	0.93	0	0.62	0	0.62	0	0.31	0	0.31	0.31	0	0
GPT-3.5	15.59	7.8	7.12	7.46	4.07	6.1	3.73	3.39	2.03	1.69	2.03	1.02	3.73	3.39	0.68	1.02	1.02	1.69	1.02	1.36	0.34	2.03	1.02	0	0.34	0	2.71	0.34	0.34	0	1.36	0	1.69	0	1.02	0	1.02	0	0	0	1.02	0.68	0.34	0	0	0	0	0	0
GPT-3.5	12.54	7.32	9.06	5.92	2.79	7.32	3.48	4.18	3.48	2.09	1.05	2.79	2.09	2.44	2.44	0.35	0.35	0.7	2.79	1.05	1.05	2.44	2.09	0	0.7	1.05	1.74	0.35	1.74	1.05	0.7	0.35	0.35	0.7	0	0.7	0.35	0	1.39	0	0.35	0	0.35	0.7	0.35	0.35	0	0	0.35
GPT-3.5	8.33	10.76	10.76	7.99	7.29	4.86	4.51	3.47	1.74	3.12	1.04	0.35	2.08	1.04	1.04	2.08	0.69	0.35	2.43	1.74	2.08	0.69	1.39	0	0.35	0.69	0.69	1.39	0.35	0.35	1.04	1.39	2.08	0.69	0.69	0	0.35	0	0	0	0.35	0	0	0.35	0.69	0	0.35	0	0
GPT-3.5	13.12	8.51	9.93	7.09	6.03	6.03	4.96	2.48	1.42	3.55	1.42	0.35	4.61	0.35	0.71	1.77	0	0.35	1.77	1.42	0.35	1.42	1.42	0.35	0.71	0.71	0.35	1.42	0.35	0.71	1.06	0.71	1.77	0	1.42	0	0	0.35	0.35	0	0.35	0.35	0.35	0	0.71	0.35	0	2.13	0.35
GPT-3.5	8.45	8.78	8.11	7.09	5.74	3.72	2.36	3.04	2.36	3.04	1.01	3.04	3.72	1.35	2.7	1.69	0	0.68	0.34	0.34	0.34	1.35	1.01	0.34	1.01	0.68	2.03	0.68	0	1.01	0.68	0.34	0.34	0.34	0.68	1.35	2.03	0.34	0	0	1.01	0	0.68	1.01	0	0	0	0	0
GPT-3.5	9.6	7.74	5.26	6.19	8.98	5.88	3.1	2.17	5.26	2.17	1.55	4.02	1.55	1.24	1.55	1.86	0.31	0.31	1.55	1.86	0	0.62	1.86	0.93	1.24	0.31	0	0.62	0.62	0.93	1.24	0.93	0.93	0	1.24	0.62	1.86	0.93	0	0.62	0	0	0	0	0.31	0	0	0	0.62
GPT-3.5	7.52	12.09	5.88	3.59	3.59	3.27	5.23	3.92	5.56	2.29	2.61	5.88	2.61	0.65	2.61	1.63	1.96	2.29	0.98	2.29	1.63	0.98	0.98	0.65	2.29	0.98	0	1.31	0.65	0.65	1.31	0	0.33	0	0.65	0	0	0.65	0.33	0.33	0.33	0	0.98	0.33	0.33	0	0.65	0	0.33
GPT-3.5	13.38	12.27	8.55	8.18	4.46	3.72	7.43	1.86	1.49	1.49	1.86	2.23	2.23	1.12	1.49	1.49	0.74	1.86	1.12	1.12	2.6	1.49	1.12	0	0	0.37	0.74	0.37	0.74	1.12	1.12	0	1.12	0	1.12	0.74	0.37	0	0.74	0	0.74	1.12	1.12	0	0	0	0	0.74	0.37
GPT-3.5	12.88	5.42	14.92	5.76	5.08	4.41	5.42	2.71	2.37	2.71	2.03	2.71	1.69	4.07	1.36	1.69	1.69	0.34	1.36	1.02	1.36	2.03	0.68	0	1.02	1.36	0.68	0.68	1.02	0.34	1.02	0	0	0.68	0	1.02	0.34	0	1.36	0	0	0.34	0.34	0	0	0.34	0	0.34	0
GPT-3.5	9.68	6.45	13.36	7.83	7.37	5.53	4.15	2.3	3.69	3.23	1.38	1.38	1.84	1.84	0.92	0.92	0.92	0.46	2.3	0.92	0	0.92	0.92	0.46	0	0.46	2.76	0	0.92	0	1.38	0	2.3	0.46	0.46	0	0.46	0	0.92	0.46	0.92	0	0	0	0	0	0.92	0.46	0
GPT-3.5	13.76	5.37	6.71	8.05	4.36	4.36	4.7	2.35	5.37	2.01	2.68	2.01	2.68	0.67	1.01	1.01	2.01	0	2.35	0	0.67	1.34	2.68	0	0.34	0.34	0.67	0.67	2.35	0.34	0.34	0.67	0.34	1.34	0	1.34	0.34	0	1.01	0	1.01	0.67	0	0	0.67	1.34	0.67	0	0.34
GPT-3.5	10.99	5.67	11.35	6.74	4.61	5.32	3.9	3.55	2.13	1.77	1.77	2.13	3.55	3.55	2.13	0.71	0.35	1.77	1.06	0.35	2.84	1.42	1.77	0.35	0	0.71	2.84	0.35	1.42	0.71	0.71	0	1.42	0.35	0.35	0.71	0	0.35	1.42	0	0.35	0.35	0	0	0	0.35	0	0	0
GPT-3.5	13.45	5.04	6.72	8.4	3.36	4.62	2.94	6.3	2.1	2.94	2.52	2.94	2.94	6.72	3.78	0.84	1.68	1.68	0	0.42	0.42	2.1	0	0	0.42	1.26	1.26	2.94	0	1.26	0.42	0	0	0.42	0	0.84	0	0	0.42	0	0	0.84	0.84	0.42	0	0	0.42	0	0
GPT-3.5	6.65	10.13	7.91	8.54	5.38	3.16	3.16	4.11	6.33	3.48	2.22	0.95	2.53	0.63	3.16	1.9	1.27	0.95	1.27	0.95	1.9	1.9	0.32	2.53	0.63	0.63	1.27	0.95	0.63	0	0.63	0.63	0	0.95	1.58	0	0.32	0	0.32	0	1.58	0	0	0	0.32	0.32	0.32	0	0.32
GPT-3.5	9.88	8.98	4.79	6.89	6.29	7.78	4.49	3.29	2.1	3.29	4.49	1.5	2.99	1.2	1.8	1.2	1.5	0.3	0.9	0.9	0.6	0.6	1.2	1.5	0.6	0.9	0.6	0.3	0.9	0.9	0.9	0.3	1.5	0	0.9	0	0.3	0.3	0	0	0.6	1.2	0	0	0.6	0	0	0	0.3
GPT-3.5	11.85	7.67	5.92	5.92	7.67	3.14	4.53	6.27	5.23	2.44	1.74	4.18	1.74	2.09	4.53	1.39	0	0.7	2.44	0.35	0.35	0.7	1.39	0.35	1.05	0	0.35	0.35	0.7	0	0.7	0.35	0.35	0	0	2.79	0.35	0.35	0	0.35	0	0.7	1.05	0	0.35	0	0	0	0.35
GPT-3.5	8.9	12.58	5.83	7.67	7.36	0.92	3.68	3.99	4.29	2.45	1.53	4.6	1.23	0.92	1.84	1.53	0.61	1.84	0.92	0.92	2.45	1.23	1.23	0.31	0.92	0.61	0	3.07	0.31	0	0.61	0.31	0	0.31	0.31	1.53	0.31	0.31	0	0.31	0	0.92	0.61	1.23	0.31	0.31	0	0	0.31
GPT-3.5	12.41	5.86	9.66	5.86	3.45	5.52	4.83	3.79	3.45	5.17	2.41	3.79	3.1	1.38	1.38	1.03	1.38	0	0	1.38	1.03	3.45	1.38	0	0.34	1.03	1.03	0	1.72	0.69	1.72	0	0.69	1.03	0	1.03	0.69	0	0	0	0	0.69	0.34	0	0	0.34	0	0	0
GPT-3.5	7.82	11.9	7.48	5.78	7.48	5.44	4.76	2.38	3.06	2.04	2.04	3.06	3.06	1.7	2.04	2.38	0.68	0.34	2.04	1.36	2.04	1.02	1.36	1.36	0	0.34	1.02	0	0.34	3.4	0.68	0	1.36	0	0.68	1.02	0.34	0	0.34	0	0	1.02	0.34	0.34	0	0.34	0.34	0	0
GPT-3.5	9.8	8.78	6.76	7.77	7.09	6.08	3.38	3.38	2.36	3.72	2.36	1.01	2.36	1.01	1.35	1.69	1.01	0	1.69	2.03	0.68	1.35	2.7	1.01	1.01	0.68	0	0.68	0.68	1.35	1.01	0.68	0.68	0	0.68	0	0	1.01	0	0	0	0	0	0.34	0.68	0.68	0.34	0	0.34
GPT-3.5	12.13	5.51	15.07	5.88	3.68	4.41	6.25	1.84	1.84	3.68	3.31	1.1	1.1	2.21	0	3.68	1.1	0.37	1.47	1.1	0	1.47	0.37	0	1.47	1.84	1.84	2.57	0.37	1.1	1.1	0.37	0	0.37	0	0.37	0.37	0	0.74	0	0	0	0	0.37	0.37	0	0	0.74	0.74
GPT-3.5	10	7.33	11.67	6	3	4	1.67	3.67	3.33	3.67	2.33	1.33	1.67	1.33	1	1.33	1.33	1	0.33	0.33	1	2	1.33	0.67	1.33	2	1.67	0	0.67	1	0.33	0.33	0.33	0	0	1	1.33	0.67	1	0	0.33	0.67	0	0.33	0	0	0.33	0	0
GPT-3.5	10.07	8.33	6.94	6.6	6.25	4.17	3.47	1.39	2.43	2.08	3.12	4.17	1.74	0.35	0.69	1.74	2.43	0	0.69	2.78	0.35	0.69	2.08	2.08	1.39	0.69	1.74	0	0.69	0.69	1.39	0.35	1.04	0.69	0.35	0	0.35	0.69	0	0	0.35	0	0.35	0	0.35	0	1.04	0	0
GPT-3.5	8.28	11.66	6.75	5.83	7.67	2.15	4.29	2.76	1.23	1.53	2.76	1.23	1.53	1.84	2.45	2.15	1.84	1.53	1.23	1.84	1.53	2.15	2.15	2.45	1.53	0.61	1.23	1.53	0.31	0.92	0.61	0.31	0	0	0.61	0.31	0.61	0.92	0	1.53	0.31	0	0	0.31	0.31	0.31	0.61	0.31	0
GPT-3.5	15.02	10.62	4.03	6.59	5.86	6.23	3.66	1.47	1.1	1.1	1.47	1.1	5.13	6.59	0.73	1.47	1.1	0.37	0.73	1.1	0.37	1.47	2.56	0.73	0.73	0	0.37	0	1.1	2.56	1.47	0	0.73	0	0.37	0.37	0.73	0.73	0.37	0	1.83	0.37	0.73	0	0.37	0	0	0	0.37
GPT-3.5	12.04	7.02	4.68	6.69	4.35	4.35	2.34	5.69	1.67	1.67	2.68	1	4.35	2.68	3.68	0.67	1.34	0.67	1	1	1.34	1	0.67	3.34	0	1.34	0.67	0	0.33	2.34	1.34	0	0.33	0.33	0	0.33	0	0	0.67	0	0	0.67	2.01	0	0.33	1.34	0	0	0
GPT-3.5	9.2	9.58	5.75	8.43	4.98	2.68	3.45	0.77	4.6	1.92	3.83	6.51	0	1.92	0.77	1.15	3.45	0.77	1.53	1.53	0.38	1.15	3.07	0	0.77	0	1.15	1.15	0.77	0.38	0.77	0	1.15	0	1.92	1.15	0.77	0	0.38	0	0.77	0.38	0.38	0	0	1.53	0	0	0.38
GPT-3.5	10.91	10.18	5.82	8.36	5.09	1.45	4.36	4.36	4	2.18	1.82	4	4.36	1.82	2.91	1.09	0.73	2.55	0.36	0.73	1.09	0.73	0	0	0.36	1.09	0	1.45	0.36	2.91	1.09	0	0	0	0.36	0.73	1.45	0	0.73	0	0.36	0.73	0	0	0	1.09	0.36	0	0
GPT-3.5	9.54	9.21	8.22	5.26	7.57	6.25	3.95	3.62	4.28	2.3	1.97	0.99	3.95	0.99	1.64	1.97	1.64	0.66	1.97	0.33	0.99	1.32	0.99	1.32	1.32	0.99	0.99	0	0.33	0.99	0.33	0.33	0.33	0	0.33	0	0.33	1.32	0	0.66	0	0.33	0.33	0	0.66	0	0.33	0	0.33
GPT-3.5	5.42	10.17	10.85	6.78	8.81	6.44	5.08	1.02	7.12	2.37	1.02	2.71	1.69	0.68	0.34	1.69	1.02	0	1.02	0.34	1.36	1.69	1.02	2.03	2.03	0	0.68	0	1.02	0.34	0.34	0	1.69	0.68	0.68	0.34	0	2.03	0	1.02	0	0	0	0.68	0	0.34	0	0	0
GPT-3.5	10.92	10.21	10.21	8.1	8.45	7.75	4.58	2.11	1.06	2.46	1.41	1.76	2.11	2.11	1.76	2.11	0.35	0	0.7	0.7	0.7	1.76	2.11	0.7	0.7	0.35	2.46	0.7	0.35	0	0.7	0	1.06	0	0.7	0.7	0	0.7	0.35	0	0.35	0.7	0	0	0	0	0	0	0
GPT-3.5	4.63	7.1	13.89	6.17	3.7	0.31	7.1	4.32	1.85	1.54	4.32	8.95	0.31	0.62	1.23	0.93	2.47	0.62	2.78	1.54	0.31	0.62	3.7	2.78	0.62	3.4	1.54	0	0.62	0.31	1.23	0	0	0.31	0	0.31	0	0.31	0	0	0	0.31	0	1.54	0	0.31	0	0	0
GPT-3.5	8.23	8.86	5.38	7.59	3.8	2.22	5.06	2.85	1.9	2.22	2.22	4.43	2.53	0.95	2.85	5.38	1.27	0.32	2.22	1.58	3.8	1.58	1.27	0.95	0.63	2.22	0.63	0	0	2.53	0.63	0	0	0	1.27	0.63	0.32	0.32	0.32	0	1.58	0	0.63	0	0	0.63	0.63	0.63	0.32
GPT-3.5	11.91	6.58	6.58	7.84	3.76	2.51	3.13	2.19	3.13	2.19	2.51	2.82	0.63	0.31	2.19	3.13	0.94	0.63	1.57	1.57	2.82	1.88	2.51	0.94	1.88	0.94	0.94	0	0.31	1.88	1.25	0.31	0.63	0.31	0.63	1.25	1.88	0.94	0.94	0.63	0	0.94	0.63	0.94	0	0	0.31	0.31	0
GPT-3.5	11.86	9.75	8.05	5.51	5.93	4.24	4.66	0.42	1.27	1.69	3.39	5.51	0.85	1.27	0.42	0.42	0.85	0.85	0.42	2.12	0.85	0.85	0.42	0	0	0.42	0.42	0.85	1.27	0.42	0.42	0.42	0.85	0	0.42	1.69	0.42	0	0.85	0	0.85	2.12	0	0	0	0	0	0.85	0
GPT-3.5	16.25	11.55	7.22	6.86	6.5	3.25	4.69	1.81	3.25	3.61	2.89	1.44	1.81	0.72	1.81	0.36	2.17	1.81	0.72	1.81	0.72	0.72	0	0.72	1.08	0.36	1.08	1.44	0.72	0.72	0.72	0	0.36	0	0	0.36	0.36	0.72	0	0	0.36	0.36	0	0.36	0	0	0	0.36	0
GPT-3.5	10.39	12.9	8.96	6.45	6.81	2.51	4.3	3.58	1.08	1.43	1.79	1.43	3.23	2.15	2.87	2.15	1.08	1.08	0.72	1.43	0.72	1.08	1.43	1.08	0.36	1.43	1.08	0	1.08	1.08	1.08	0.72	0.36	0	0.72	0.36	0.36	0	0	0.36	1.08	0	0.36	0.36	0.36	0	0.36	0.72	0.36
GPT-3.5	7.28	9.58	11.11	7.28	11.49	4.98	3.45	3.83	2.68	2.3	3.07	1.53	0.77	1.15	1.92	1.53	1.15	0.38	0.77	0.38	1.15	2.68	2.68	0.38	0.38	0.38	1.92	0.77	0.38	0.77	0	1.15	0	0	0	0.77	0	0.38	0.38	0	0	1.15	0	0.38	0	0.77	0.38	0	0.38
GPT-3.5	10.13	11.11	8.5	8.17	5.88	4.9	3.27	2.61	1.63	5.56	1.96	0	1.63	1.31	0.98	1.96	0.98	0.33	1.63	0.65	1.63	1.96	0.65	0	0.98	0.33	1.31	0.65	0.98	1.31	0.65	0.65	0.33	0	0.33	0	0	0	0.33	0	0	0.33	1.31	0.98	0.33	0.98	0.98	0.33	0.33
GPT-3.5	8.42	11.93	7.37	6.67	6.67	2.81	2.81	2.46	2.46	2.46	4.21	1.75	1.4	0	0.7	1.4	2.81	1.05	1.75	0.7	0.7	0.7	0.35	4.56	1.4	0.7	0.7	1.75	1.4	2.11	0.7	0.35	0.35	0.35	0	0.35	1.05	1.05	0.7	0	0	1.05	0.35	0	0.7	1.75	0.35	0	0
GPT-3.5	9.87	10.19	9.55	5.73	8.6	3.18	4.14	3.5	1.59	2.23	1.27	0.64	1.91	0.32	1.59	1.59	0.96	0.64	0	1.27	0.64	1.91	1.59	0	0.32	0.96	1.27	0	0.96	0	0.64	0.64	0.64	0	0	0.32	0	0	0.32	0	0	0.32	0.32	0	0.96	0.32	0.32	0	0.32
GPT-3.5	9.96	19.19	5.17	8.12	6.64	4.06	4.8	1.85	4.43	3.69	2.21	2.21	1.11	0.37	1.11	0.74	1.48	0.74	1.11	1.11	2.21	1.48	0.74	0.37	0.37	0.74	0.74	0.37	0.74	0	0.74	0.37	1.11	0	0.74	0.37	0	0.37	0	0	0.74	0.37	0.37	0.37	0	0	0	0	0.37
GPT-3.5	9.93	10.96	7.53	7.19	6.51	0.34	4.79	1.71	7.88	2.74	3.42	1.37	0.68	5.14	1.71	0.68	1.37	1.03	1.71	1.03	0.34	0.68	1.03	0.34	1.37	0.34	2.05	0	0	0	0.68	0.68	0.34	0.34	0	0.68	0.34	0.34	0	0	0.34	1.03	0	0	0	0	0.34	0.34	0
GPT-3.5	11.03	10.27	8.37	7.22	5.7	4.94	6.46	3.8	3.42	1.52	2.66	1.14	3.8	0.76	1.52	1.9	1.52	0.38	0.38	1.14	1.14	0.76	0.76	0.38	1.14	1.9	0	0	0.76	0.38	1.14	1.14	0	1.52	0	0.38	0	0.38	0	0	1.52	0	0.38	0	1.14	0	0.38	0	0
GPT-3.5	11.69	12.34	7.79	6.82	4.22	2.27	5.52	2.6	3.57	2.27	3.25	1.3	1.95	0.65	1.95	1.95	1.95	0.97	0.97	0.32	0	1.3	2.27	2.27	0.97	0	0.32	0	0	0.97	0.65	0.32	0	0.32	0.32	0.97	0.32	0.97	0	1.62	0.32	0.32	0	0.97	0.32	0	0	0	0
GPT-3.5	10.6	11.59	5.96	7.28	6.29	3.97	3.64	2.98	2.98	3.31	2.32	2.65	3.31	0.33	1.32	1.32	0.99	0.33	1.32	1.66	0	0.99	1.66	0.66	1.32	0.33	0.33	1.32	0.33	0	0.66	0.66	0.66	0	0.99	0	0.33	0.66	0	0.33	0	0.33	0	0.33	0.66	0.33	0	3.31	0
GPT-3.5	7.47	13.96	5.19	6.17	5.52	1.3	7.79	1.95	2.27	0.97	2.27	2.92	1.62	1.3	1.62	2.6	1.62	1.3	0	0.65	2.92	1.95	0.32	1.62	1.95	1.3	0.65	0.32	0	0.65	1.3	0.65	0.65	0	1.3	0	0.65	1.95	0.32	0	0.65	0.32	0	0	0.32	0	1.3	0	0.65
GPT-3.5	7.97	13.04	9.06	5.43	3.99	2.54	3.99	1.81	5.43	1.09	2.54	3.99	0.36	4.71	0.72	1.45	2.17	2.17	1.45	1.81	1.09	0.72	1.45	1.09	0.36	0	1.09	0.72	1.81	0.36	0.36	0.36	0	0	1.09	0	1.81	0.36	0.36	0.36	0	0.36	0	1.09	0	0	0.36	0	0
GPT-3.5	7.69	7.69	12.37	5.69	4.35	10.03	6.35	5.35	2.34	2.34	2.01	1.34	2.01	1.67	2.68	1.67	0.67	0.33	1.67	0.67	0.33	1.67	0	0.33	1.34	0.67	0.33	0.33	0.67	0.67	1	0.33	0	0.33	2.01	0.67	0.67	0.33	0	0.33	0.33	0	0.33	0	0.67	0.33	0	0	0.33
GPT-3.5	16.25	8.75	6.67	7.5	4.17	4.17	4.58	3.75	1.67	2.08	3.33	2.08	2.5	2.5	2.08	0	2.5	0	1.25	2.08	0.83	1.67	1.25	0	0	1.25	0	0.42	0.42	1.67	1.67	0	1.67	1.25	0.83	0.42	0	0	1.25	0	0	0	0.42	0	0	0.42	0.42	0	0
GPT-3.5	14.04	6.14	12.72	8.77	4.82	4.82	3.95	1.75	1.75	3.07	3.07	0.44	0.88	1.32	1.32	0.88	2.19	0	2.19	1.32	0	2.63	0.88	1.75	0.88	0	2.19	0.44	0.44	2.63	0.44	0	0	0.44	0.88	0.44	0.88	1.32	0	0	0	0	0.88	0	0	0	0.88	0	0
GPT-3.5	7.94	9.03	11.19	7.94	5.78	3.61	3.97	4.69	3.61	0.36	3.61	2.89	2.17	0.36	3.61	2.89	2.89	0	1.44	0.72	0.36	0.72	0.36	1.08	0.72	0.72	0.72	0	0.72	3.25	0.72	0	1.08	0.36	0	0.36	0	0.36	0.36	0	0.36	0.36	0.36	0.36	0	0	0.36	0	0
GPT-3.5	10	12.07	6.55	5.17	5.17	5.52	6.55	1.72	2.41	2.41	3.45	5.17	3.45	5.17	1.03	1.72	1.72	0.69	0.69	1.72	0.34	0.69	1.03	0	1.38	0.69	0.69	0.69	0.69	0	1.03	0	0.34	0	1.72	1.72	0	0	0	0	0.34	0.34	0	0.69	0	0	0	0	0
GPT-3.5	7.42	7.07	8.13	8.48	6.01	3.18	3.53	3.18	7.07	3.89	0.71	4.59	2.12	1.06	1.77	1.41	0	0.71	0.71	1.06	1.06	1.77	1.06	0.71	2.12	1.41	0.71	0.35	0.71	0.35	0.71	1.06	0.35	0	1.41	0	0	0.71	0	0.71	0	0.35	0	0	0.71	0.35	0.71	0.35	0
GPT-3.5	8.98	9.91	9.91	4.02	5.26	9.91	6.81	2.17	1.24	3.1	2.17	2.79	0.62	0.93	0.93	2.79	0.62	2.17	1.86	1.86	0	0.31	0.31	0	0.62	0.62	1.55	0	0.62	0.31	1.24	0	0.93	0.93	0.62	1.55	0	0	0	0.31	0	0.62	0	0.31	0	0	0	0.31	0.31
GPT-3.5	14.03	10.07	7.55	6.47	3.24	5.4	5.04	1.08	2.88	1.44	1.8	6.47	0.36	1.8	1.08	0.72	0.72	0.36	1.8	1.08	0	0.72	1.44	0	0.36	1.08	0.36	0	1.44	0.72	1.44	0.72	0	0.36	1.08	0.72	1.44	0	0.36	0	1.8	0.36	0.36	0	0	0.36	0.72	0.36	0
GPT-3.5	13.97	7.72	8.09	8.09	4.41	3.68	4.41	3.31	2.21	3.31	2.21	2.94	2.57	0.74	1.84	1.84	1.84	0.74	1.1	1.1	1.1	1.1	1.1	0	0.37	0.74	1.84	3.31	0.74	0	0.74	0	1.47	0.37	0	0	0.37	0	2.21	0.37	0	0.37	0	0.37	0	0	0.74	0.37	0
GPT-3.5	10.51	11.23	9.42	8.7	7.61	7.25	3.99	2.17	0.72	1.81	1.45	0.72	2.17	2.17	1.45	2.17	0.72	0	0.72	0	1.81	1.09	2.17	0.72	1.45	1.09	0.72	3.99	0	1.81	1.09	0.36	1.45	0.36	0.72	0	0	0.72	0	0	0	0.36	0	0	0	0.36	0	0.36	0
GPT-3.5	14.04	9.25	7.53	6.85	4.45	4.11	5.82	1.71	4.79	3.77	1.37	3.77	1.03	2.05	0.68	2.4	0	0.34	0	0.68	1.71	0.68	1.03	0.68	1.03	1.37	0	0	1.37	0.68	1.71	0	0.34	1.03	2.05	1.71	0.68	0.68	0.34	0	0	0.34	0.34	0	0	0	0	0	0
GPT-3.5	16.14	6.32	10.18	5.61	6.67	4.21	5.26	2.46	2.11	1.05	1.75	2.81	2.46	1.05	0.7	2.11	1.05	0.35	1.05	1.75	0.35	2.11	2.11	1.05	1.05	1.4	0.7	0	1.05	1.4	0.7	1.05	0.35	0	0.35	1.4	0.35	0.35	0.35	0	0.35	0.35	1.75	0	0.35	0	0	0.7	0.35
GPT-3.5	7.93	11.38	4.48	5.86	5.17	2.76	4.14	4.14	2.07	2.07	2.07	3.79	1.72	2.76	2.41	1.03	1.03	0.69	0	0.69	0.69	1.72	2.41	0.34	0.34	0	0.34	0	1.03	1.03	1.03	0.69	0.69	0	1.72	1.03	1.03	0.34	1.03	0	0.34	0.69	0	0.34	0.69	1.72	0	0	0
GPT-3.5	9.62	9.28	7.56	6.87	4.47	3.44	4.47	2.06	2.06	1.72	1.72	5.15	2.41	1.03	0.34	0.34	1.03	0	3.44	1.72	1.37	2.06	1.03	0.69	0.69	0.34	0.34	0	0.34	0.69	1.03	0.34	0.34	0.69	2.41	2.06	0	0.69	0.69	0.34	0.69	0.34	0.34	0.34	0.34	0.34	0.34	0	0.34
GPT-3.5	7.45	7.74	5.73	5.73	4.3	2.58	3.15	4.58	5.16	1.43	0.86	4.01	3.44	1.15	2.58	2.29	0.29	1.72	1.43	2.01	1.15	1.43	2.29	1.72	1.15	0.57	0.57	0	0.57	1.43	0.86	1.72	0.29	0.29	0.29	0.57	0.57	0.86	0.86	0.57	0	0.29	0	0	1.43	0.29	0	0	0.29
GPT-3.5	5.78	10.2	5.78	7.14	7.48	4.08	2.38	2.72	6.8	1.36	2.38	2.72	1.36	0.68	2.04	3.4	1.02	0.34	0.34	0.34	1.7	0.68	2.38	2.04	1.7	0.34	1.7	0	0.68	0	1.02	1.7	0.68	0	0.68	1.02	0	1.36	0.34	1.02	0	1.36	0	0	0.34	0.34	0.34	0	0
GPT-3.5	14.03	8.99	6.83	7.55	8.27	3.6	4.68	2.16	3.24	1.44	1.08	4.32	1.44	1.44	1.8	1.44	0.72	1.08	0.36	1.8	1.08	1.44	1.08	0.72	1.08	0	1.44	0.36	0.72	0.36	0.72	0.36	0.36	0	1.08	1.08	0.72	0.72	0.36	0	0.72	0.36	1.08	0.72	0	0.36	1.08	0	0
GPT-3.5	15	11.92	8.85	6.15	2.69	1.15	4.23	5	3.46	0.77	1.15	1.15	0.77	1.92	3.85	4.23	0.77	0.38	0.77	1.54	0.77	1.15	1.54	1.15	0.38	0.38	0.38	1.15	0.38	0.38	0.38	0.77	0	0	1.15	0.77	0.38	0.38	0.77	0	0.77	0	0	0	0.38	0	0.38	0.38	0
GPT-3.5	11.15	12.13	4.59	5.25	2.95	2.3	3.93	4.26	3.61	1.97	0.98	10.49	3.28	0.66	3.28	1.64	0.33	0.33	0.66	1.64	2.62	0.66	1.64	0.33	0.33	0.33	0.33	0.33	3.28	0.33	0.98	0.33	0.33	0	0	0	0.33	0.33	0	0.33	3.28	0	0	0.33	0.66	0.33	0	0	0
GPT-3.5	14.8	12.64	7.94	4.69	6.86	3.97	6.5	3.25	2.89	0.72	0.36	3.61	3.97	1.81	2.89	2.89	0	0	0.72	0.72	1.81	1.44	2.53	0	0	0.36	0	0.72	0.72	1.44	1.44	0	0	0	0	1.08	0	0	0	0	0	0.36	0.36	0	0	0	0	0	0.72
GPT-3.5	11.39	14.95	13.52	4.63	6.41	3.2	9.96	1.42	5.69	1.78	0.71	2.49	0	1.78	1.07	0	0	0.36	0.71	1.42	1.78	1.78	0.36	0	0.36	0.36	1.07	0.36	0.36	0.36	1.42	0.36	0.36	0.36	0	0	1.42	0	0	0	0	0.36	0.36	0	0	0	0	0	0.71
GPT-3.5	13.42	10.22	5.75	5.11	6.71	4.79	4.79	2.88	4.15	1.92	1.92	4.15	2.56	3.19	1.92	1.28	1.6	0.96	1.28	0.96	0.64	1.6	0.96	0.96	0.64	0	0.96	0.32	1.6	0.64	1.6	0	0.32	0.64	0.32	0.96	0.32	0.64	0	0.96	0.32	0.32	0.96	0	0	0.32	0	0	0
GPT-4	10.41	8.55	10.41	8.18	5.2	4.09	4.09	3.35	1.86	4.09	2.6	1.49	2.23	1.86	1.49	3.35	1.86	0.37	2.23	0.37	1.12	1.86	0.74	1.12	0.74	1.49	1.49	0	0	0.74	0.37	1.12	0.37	0.37	0.37	0	0.37	0.37	0.37	0.37	0	0.37	1.86	0.37	0.74	0	0.37	0	0.37
GPT-4	9.69	13.18	7.75	5.81	6.98	3.88	3.88	1.94	2.33	1.55	3.49	3.88	1.55	3.49	1.55	3.1	2.71	0.39	1.94	1.55	1.55	0.39	1.94	0.39	0.39	1.16	0.39	0.39	0.39	0.78	0.78	0	0	0.39	0	0	0.78	0.39	0.78	0	0.39	0.39	0.39	0	0	0.39	0.39	0	0
GPT-4	14.12	7.63	11.83	4.58	3.05	5.73	3.82	3.05	2.67	2.67	3.05	1.91	3.44	2.29	2.29	1.53	0.76	0.38	1.15	0.38	1.15	0.38	0.38	0.76	0.38	0.38	1.15	0.38	1.15	0	0.38	0.38	0.38	1.91	0	0	0	0	0.38	0	0	1.91	0.38	0	0	1.53	0.38	0.38	0
GPT-4	12.21	6.87	9.92	7.25	3.82	7.25	2.67	2.29	5.73	2.29	2.29	2.29	3.05	3.44	1.53	0.76	0.76	0.38	0.38	0.76	1.53	0.76	0.38	0	0	0.38	1.15	0.38	0.76	0.76	0.76	0.76	0.76	1.15	0	0.38	0.38	0	0.76	0	1.15	0.76	0.38	0	0.38	0.76	0	0	0
GPT-4	10.83	9.03	7.22	9.75	4.69	2.89	2.53	2.53	2.53	4.33	3.25	0.72	2.17	0.72	1.81	2.53	1.44	0	0.72	1.08	0.72	1.44	2.17	0.72	0.72	1.08	0.72	1.08	2.17	1.08	0.72	0.72	1.08	0.36	0.36	0	0.36	0.72	0.72	0.36	0	0	1.08	0.36	0.36	0	0.72	0	0.36
GPT-4	10.69	12.41	7.93	6.21	5.86	4.14	4.14	4.14	4.14	2.76	1.03	1.72	4.48	0.69	1.72	2.07	0	0	1.03	0.69	0.69	1.03	0.34	1.72	1.03	0.69	0	1.38	0.34	0.69	0.69	0.69	0	0	1.38	0.34	0.34	1.03	0	0	0	0.69	0.69	0	0.34	0	0	1.03	0.34
GPT-4	10.29	9.32	10.61	8.04	5.47	4.18	4.82	0.96	5.47	2.25	3.54	2.57	0.32	2.89	0.32	1.93	2.25	0	0	0.32	1.61	0.96	0.32	0.96	0.96	0.32	0.64	0	0.32	0.32	0.32	0.32	0.96	0.32	0.64	0.96	0	0.96	0	0	0.32	0	0	0	0	0.64	0	0	0.64
GPT-4	7.21	8.85	10.16	7.54	5.9	6.23	2.95	0.66	4.92	3.61	0.98	2.3	1.97	1.64	0	0.66	0.98	0	1.31	0.98	0.33	1.97	1.97	0.66	1.64	0.98	0.33	1.64	0.66	0.98	0	0	0.33	0	1.64	0.66	0	0.66	0.98	0.66	0	0	0	0	0.33	0	0	0.33	0
GPT-4	13.07	6.21	4.25	7.19	4.58	0.98	4.25	5.88	3.92	2.61	2.29	3.59	3.59	0.98	3.92	0.65	1.31	1.96	0	1.63	0.98	0.65	0.33	0.98	1.31	2.29	0	1.31	0	0.65	0.33	0	0.65	0	3.27	0.33	0.33	0.98	0.33	0.98	0.33	0.33	0	0.65	0.33	0.65	0	0	0
GPT-4	11.28	12.06	10.89	6.61	4.28	1.95	7.39	1.17	1.17	5.45	3.5	2.33	1.17	0.78	1.17	1.17	1.56	1.56	0.78	1.17	0.39	1.56	1.56	0	0.78	0.78	1.17	0.78	1.17	0.39	0.78	0.39	0.78	0	0.78	0.78	1.17	0	0	0	0	1.17	0.39	0.39	0	0	0.78	0	0.39
GPT-4	13.53	7.52	13.16	5.26	4.89	5.26	5.26	2.26	2.26	1.88	1.5	1.5	2.63	3.38	1.5	2.63	0.75	0.38	1.13	0.75	0.75	1.88	0.75	0	0	0.75	1.88	0.38	0.38	0	1.5	0	0.38	1.5	0	1.13	0.38	0	1.13	0	0.38	0	0	0	0.38	0.75	0	0	0.38
GPT-4	11.39	5.91	13.08	8.44	5.91	6.33	4.22	2.11	3.38	3.38	0.84	3.38	2.11	2.11	1.27	2.95	0.42	0.42	2.11	1.69	0.42	1.69	0.42	0.42	1.27	0	0.84	0.42	0.42	0.42	0.42	0	1.27	0.42	0.42	0.84	0	0.42	0.42	0.42	0	0	0	0.42	0	0	0.42	0	0
GPT-4	11.39	5.7	6.65	4.75	7.91	2.53	2.53	1.27	4.11	1.9	6.01	2.53	2.53	1.27	0.32	1.9	5.06	0.95	2.85	0.63	0.32	1.27	1.58	0.95	1.27	0.32	1.27	0	0.63	0.32	0.32	0.32	0	0.63	0	0.63	0	0.95	0	0.95	1.58	0.63	0	2.85	0	1.27	1.58	0	0
GPT-4	8.12	4.06	9.59	8.12	4.8	7.75	2.21	1.11	2.21	2.21	2.21	4.43	3.32	2.21	0.37	1.48	1.11	2.95	2.58	0.74	0.74	1.85	0.37	0	0	0	1.11	1.48	1.48	0.74	1.48	0	0.37	0.37	0	0.74	0.37	0	1.85	0	3.69	0.74	1.48	0	0.37	0.37	0	0.37	0
GPT-4	7.78	10.74	6.67	7.41	8.52	4.07	5.93	2.96	3.33	2.22	1.85	2.59	2.22	2.59	1.48	2.22	0	0.37	1.11	0	0	0.74	0.37	1.11	1.48	1.11	0.74	0.74	0.74	0	0	0.74	0.37	0.74	1.48	0.74	1.85	1.11	0.37	1.11	0.74	0.74	0	0	0.37	0	0.37	0.74	0
GPT-4	8.33	9.03	7.29	6.25	3.82	4.51	4.51	0.69	2.08	3.12	1.39	3.82	1.04	1.74	0.35	1.39	1.39	1.39	2.43	1.74	1.04	2.08	1.04	2.78	0	0.69	0.35	0	0.35	0.69	1.39	0.69	0.35	0.69	2.43	1.74	0.35	0	0.35	0	2.78	0	0	0	0.35	1.04	1.04	0	0
GPT-4	13.7	6.67	5.56	10.37	3.33	6.67	1.85	4.07	2.59	1.11	6.67	1.11	2.96	1.48	1.48	2.22	2.59	0.37	1.11	1.85	0.37	1.11	0.74	0	0	0	0	1.85	0.74	0.37	1.11	0.37	0.37	0.37	0.74	0	0.37	0	0.74	0	0	1.85	0	0	0.74	0.37	0.37	0	0.37
GPT-4	9.43	9.02	4.92	6.15	1.64	4.92	3.69	3.28	4.92	4.51	2.87	1.23	2.46	3.28	2.87	0.82	0.82	0.41	0	1.23	0.82	1.23	0.82	0.41	1.23	0.82	1.23	0	1.64	0.82	1.64	0.41	0	0.41	0.82	1.64	0.41	0.82	0.41	0.41	0	0.82	0.41	0	0.41	0.82	0	1.23	0
GPT-4	9.49	15.82	1.9	8.54	4.75	4.75	3.48	0.95	3.16	4.11	2.53	2.53	0.32	1.58	0.32	2.22	0.95	0.32	2.22	1.58	1.27	0.95	0.63	0.32	1.58	0.32	0.63	2.85	0.63	0.63	0.63	0.63	0.95	0.63	0.95	0.95	0	0.32	0.32	0	0	0.63	0	1.27	0	1.27	0	0.32	1.58
GPT-4	11.61	7.74	7.74	6.13	2.58	5.16	2.58	1.61	2.58	1.94	5.48	2.26	0.65	2.9	0.65	1.29	1.94	0.32	0.97	1.29	0.65	1.61	0.32	0.32	0	0.32	0.65	0	2.9	0.97	0.65	0.32	1.94	0.32	0.32	0.65	0.32	0.32	0	0	0	0.97	0	0.65	0	0.32	0.65	0	0
GPT-4	15.22	6.16	12.32	6.52	5.43	4.71	3.62	2.54	2.54	2.17	2.9	3.26	2.17	1.81	1.81	0.72	2.17	0.72	1.09	0.72	0.36	0.72	1.09	0	0	0.72	0.36	0	0.72	0.36	0.36	0.36	0.72	0.72	0.36	0.72	1.09	0	0.36	0	0.36	0	0.36	0	0.36	0.72	0.36	0.36	1.09
GPT-4	12.67	9.93	9.93	6.16	7.19	3.42	5.14	2.4	2.05	1.03	3.42	5.82	2.74	1.37	2.05	2.05	2.4	0.68	0.68	0.68	0	0.34	0.34	0.68	0.68	0.68	1.03	1.03	0.34	0.68	1.03	0	0	0.34	0.68	0	0	0.68	0	0.68	0	0.34	0.34	0.68	0	0.34	0	0	0
GPT-4	12.84	7.43	12.84	4.73	6.42	5.41	6.08	2.03	2.36	2.7	2.36	0.34	2.7	4.73	1.01	1.01	1.01	0.34	0.34	0.68	1.01	1.35	0	0.68	0.68	1.35	2.03	3.38	0.68	0.34	1.35	0	0	0	0.68	0	0	0.68	0	0.34	0.34	0	0.34	0	0	0	0	0.34	0
GPT-4	17.65	4.84	9	7.27	2.42	3.11	3.46	3.46	0.69	3.46	4.84	2.77	3.81	0.35	1.38	0.69	4.5	0	1.04	1.38	0.69	1.38	0.69	0	0	0.69	1.04	0.69	0.69	1.04	1.04	0.69	0	0	0.35	0	0.35	0	0	0	0.69	0.35	0	0	0	0.69	1.04	0.35	0.35
GPT-4	6.92	9.69	8.65	6.92	7.27	4.15	3.11	1.04	3.81	1.38	1.38	2.77	1.38	2.77	0.35	2.42	0.35	0.35	0.35	1.38	0	0.69	2.42	1.38	1.73	1.38	0.35	1.04	0.69	0.69	1.04	0	1.38	0.35	0.35	0	0.69	1.04	0.69	0	1.38	0.69	1.38	0.35	0	0	1.38	0	0.35
GPT-4	14.52	11.55	5.94	6.27	9.57	3.63	2.64	4.95	1.65	1.65	0.99	0.33	1.65	0.66	2.64	2.31	0.33	1.65	1.65	1.65	0.33	0.99	3.3	1.32	0.99	0.33	0	3.3	0	0	1.32	0.99	0	0	0.33	0	0	1.32	0	0.33	0.33	0.66	0	0.66	0.99	0	0	0	0
GPT-4	14.39	10.43	9.35	6.12	5.4	3.24	4.32	3.96	1.44	2.52	2.52	1.08	1.8	2.52	2.52	1.8	1.8	0.36	0.36	0.72	0.36	1.44	1.44	1.08	0.72	0.72	1.44	0.36	0.36	0.72	0.36	0.72	0.72	0.36	0	0.36	0	0.36	0.36	0	0.72	0	1.44	0	1.44	0	0.36	0	0
GPT-4	10.74	8.05	5.7	7.05	5.37	5.37	1.68	5.37	3.36	2.35	2.35	1.68	4.03	2.35	2.01	1.34	1.68	1.01	0.67	1.68	1.68	0.34	0	0.34	0.34	1.01	0.34	1.01	0.34	0.34	1.01	2.01	1.01	0	0.34	0	0.67	0	1.34	0	2.01	0	0	0.34	2.01	0	0	0	0
GPT-4	13.28	8.59	10.55	8.98	4.3	3.52	4.3	3.12	2.73	3.91	1.56	4.69	1.56	3.52	1.56	1.17	1.17	1.95	1.17	0.39	1.56	1.17	0.78	0.39	0.39	0	0.39	1.95	1.56	0	0.78	0	0.78	0.39	0.39	0.78	1.17	0.39	1.17	0	0	0.39	0	0	0	0	0.39	0	0
GPT-4	14.4	9.2	10.4	6.8	2.4	2.4	3.2	3.2	2.8	5.2	2	5.2	2.4	4	2	2	2	1.2	1.2	0	0.4	1.6	0.8	0	0.4	0.8	0	2	0.4	0	0	0	0	0	0	0.4	0	0	0.4	0	0	0	2	0	0	0	0.4	0	0.4
GPT-4	8.55	8.97	10.68	9.83	4.7	3.42	3.85	1.28	3.42	2.14	5.56	2.14	2.14	2.99	1.28	1.71	3.85	0	0.43	0	0	1.28	1.28	3.85	0.43	0.85	0	0.43	0.43	0	0.43	0	0.43	0.43	0	0	0	1.28	0	0	0.43	0.85	0	0	0	0.85	1.28	0	0.43
GPT-4	8.55	8.97	10.68	9.83	4.7	3.42	3.85	1.28	3.42	2.14	5.56	2.14	2.14	2.99	1.28	1.71	3.85	0	0.43	0	0	1.28	1.28	3.85	0.43	0.85	0	0.43	0.43	0	0.43	0	0.43	0.43	0	0	0	1.28	0	0	0.43	0.85	0	0	0	0.85	1.28	0	0.43
GPT-4	9.86	6.12	10.88	6.46	5.1	7.48	3.4	2.72	1.7	2.38	1.7	2.38	2.72	3.74	1.7	3.4	1.02	0.34	1.02	0.34	0.68	2.38	0.68	1.7	1.7	0.34	0.68	0.68	0.34	0.68	0.68	0.34	0	0.34	0.34	0.68	0	1.7	0.68	1.36	0	0.34	0.34	0.34	0.34	0.68	0.34	0	0.34
GPT-4	9.94	8.65	11.86	6.73	6.41	3.53	4.81	3.53	2.24	3.85	2.24	5.13	2.24	1.6	0.96	1.6	1.6	0.96	1.28	0.32	0.96	1.6	0.64	1.28	0.64	1.6	1.28	0	0	0.32	0	0.64	0.64	0.32	0	0	0.64	0.32	0.32	0.32	0.32	0	0.32	0.64	0.32	0	0	0	0.32
GPT-4	10.88	11.22	5.1	7.82	3.4	4.76	4.08	3.06	2.72	3.4	2.04	0.68	3.06	1.02	1.7	4.42	1.36	0.34	0.68	1.36	1.7	2.04	0	0.34	0.34	0.34	0.34	1.7	1.36	2.38	0.68	0.34	1.36	0	0	0	1.02	0.34	1.36	0.34	0.34	0.34	0.68	0	0.68	0.68	0.68	0	0.68
GPT-4	10.12	7.98	5.52	7.67	4.6	3.37	3.99	3.37	3.07	3.99	3.68	2.45	3.07	1.84	2.45	2.15	2.45	0	1.23	0.92	0.61	1.84	0.92	0.61	0.61	0.31	0.61	0.31	0.31	1.53	0.61	0.31	0.31	0	0.61	0.61	0.31	0.61	0.61	0	0.31	0.31	0.92	0	0.61	0	0.61	0.31	0.31
GPT-4	8.68	11.7	8.68	5.28	3.77	3.02	4.15	3.4	2.64	0.75	4.15	3.02	1.51	4.53	3.02	0.38	2.64	2.64	0.75	1.13	0.38	0.75	0.75	1.13	0.38	0.75	0.75	1.13	0.38	0.75	0.38	0	0	0.38	0	0	0.38	0.38	0	0	1.89	1.13	0.38	0.38	0	0	0	0.38	0.75
GPT-4	15.57	14.75	2.87	4.51	4.1	5.74	4.51	3.28	1.64	1.64	2.46	3.28	1.64	1.64	2.46	2.46	1.64	0.82	0	2.46	0.82	0.41	0.41	0	0	0	0.82	3.69	0.41	0.41	0.82	0	2.05	0	0	0.41	0.41	0	0.41	0.41	1.23	0.41	0	0	0	0	0.41	0	0
GPT-4	12.07	11.38	6.55	7.59	6.21	7.59	3.45	1.72	3.79	3.1	1.72	1.72	3.45	3.45	0.34	0.34	1.38	0.34	2.07	0	1.03	0.34	1.03	1.03	0.34	0.34	0.69	1.03	1.38	1.03	0	0.34	1.03	0.34	0.69	0	0	0.34	0.69	0.34	0.34	0.34	0	0	0.34	0	0.34	0	0.34
GPT-4	8.31	5.75	10.54	7.35	7.35	4.47	1.6	3.51	1.6	3.51	1.28	3.19	1.28	1.92	1.92	2.88	1.28	0.32	1.92	0	0.32	0.96	0.96	3.51	2.24	1.6	0.32	0	0	0.96	0.64	2.24	0.96	0.64	0	0.32	0.32	1.6	0.32	0.64	0	0	0	0.32	0.96	0	0.32	0.32	0
GPT-4	13.6	12.87	7.35	6.99	5.88	3.31	2.94	2.21	1.47	3.31	2.57	4.41	2.94	2.94	1.47	1.84	0.74	0.74	1.1	0.74	1.1	0.37	0	1.84	1.1	0.74	0.37	0.37	0.37	1.1	0.74	0	0.37	0	0.37	0	0.37	1.1	0.37	0	0.37	1.84	0.37	0	0	0	0.37	0.37	0.37
GPT-4	14.58	12.08	6.67	7.08	6.67	2.92	3.75	1.67	0.83	3.33	1.67	2.08	1.67	2.92	0.83	4.17	1.25	1.25	0.42	1.25	2.08	1.25	0.42	1.25	0.42	0.42	0.83	1.67	0	2.92	0.42	0.42	0	0	0	0.42	0.83	0.42	0	0.42	0	0.42	0	0	0.42	0.42	0.42	0	0
GPT-4	13.52	9.96	9.61	5.34	6.76	4.98	5.69	1.07	3.91	0.71	2.85	2.14	2.14	2.14	1.07	0.71	1.78	0.71	0	0.71	0.36	1.07	0	0.36	0.36	1.07	1.07	1.42	0	0.36	0.36	0	0.71	0.36	0	0	0.71	0.36	0.36	0.36	0.71	0.36	0	0.36	0	0	0.71	0	0.36
GPT-4	14.5	11.45	9.92	6.87	5.34	1.53	4.96	1.91	3.05	2.29	3.82	4.2	1.91	2.67	1.15	1.15	1.15	1.53	1.15	0.38	1.15	1.91	0.38	0	0	0.38	1.15	1.15	1.53	0	0.76	0.38	0	0.38	0	0	1.15	0	0	0	0.38	0	0.38	0	0	0.38	0	0	0.38
GPT-4	10.75	9.68	6.45	7.17	4.3	3.58	3.58	2.51	4.3	1.08	3.23	0.72	2.87	4.66	1.43	1.43	2.15	1.08	1.08	0.72	1.43	0	0.36	0.36	0.72	0.36	1.79	0	0.72	0.36	0.72	0.72	0.72	0.72	0.36	0.36	0.36	0.36	0.36	0.36	0.36	0.72	0	0.36	0.36	0.36	0.72	1.43	0.36
GPT-4	19.31	6.87	9.01	8.15	4.29	6.44	3.43	3	2.15	3.43	1.72	2.58	2.15	3.43	1.29	2.15	0.43	0	1.72	0.43	0.43	0.86	0.43	0	0	0	0.43	0.43	0.43	2.15	0.86	0.43	2.58	0.43	0	0	0	0	0.43	0	0.43	0.86	0.43	0	0.43	0	0	0	0.43
GPT-4	10.61	8.98	10.61	6.53	8.98	4.9	4.49	2.04	1.63	2.86	4.9	2.45	1.63	0.41	0.41	1.22	2.45	0	0.82	0.82	1.22	0.41	1.63	0	0	0.82	0.41	0.82	0.41	0.82	1.22	0.41	0.82	0.41	0.41	0	0	0	1.22	0.41	0	0.41	1.22	0	0.41	0.82	1.22	0.82	0.82
GPT-4	12.32	10.87	9.42	4.71	5.8	4.35	2.9	3.62	1.45	2.54	3.62	2.17	2.17	0.72	1.81	2.17	2.54	1.81	0.72	0	0.72	0.72	1.09	0.72	1.45	0.36	0.36	2.54	0.36	0	0.36	0.36	0.72	0	0	0	0	0.72	0.72	0	0.36	0.36	0	0.36	0.36	0	0.72	2.54	0.72
GPT-4	9.19	11.76	8.82	7.35	5.51	3.31	3.68	3.68	1.47	2.57	1.1	3.31	1.47	4.41	2.21	0.74	1.1	1.47	1.47	0.37	2.94	1.1	0	0.74	1.1	1.1	1.1	0	0.37	0	0.37	0	0	0.74	0.37	0	0.74	0.74	0	1.1	1.1	0	0	0.37	0	0	0	0.74	0
GPT-4	8.76	12.75	8.76	9.16	3.59	3.98	2.39	2.79	0.8	4.38	1.2	2.39	2.39	2.39	1.59	2.39	0.8	0.8	0.8	0	1.59	1.2	1.2	1.2	1.2	0.4	3.19	1.59	0.4	0.8	0.8	1.2	0.8	0.4	0	0	0.8	1.2	0.4	1.2	1.2	0	0	0	0.8	0	0	0	0
GPT-4	13.53	6.39	11.28	9.02	6.02	6.02	2.63	3.38	3.01	1.88	2.26	3.38	3.38	1.13	1.88	0.38	0.75	1.13	0.75	0.75	0	0.38	0.38	0.38	1.13	1.13	1.13	0	1.13	0	0.38	0	1.13	1.13	0	0.75	0.38	0.38	0	0	1.5	0.38	0.75	0	0	0	1.13	0.38	0
GPT-4	14.53	7.69	8.55	8.55	5.56	4.27	2.14	5.98	2.56	4.27	1.28	3.42	1.28	2.14	4.27	1.71	0.43	0	0.43	0	0	1.71	0	0	0	0.85	0.43	0.43	0	0.85	0.43	0	2.56	0.85	0	0.85	0.43	0	0	0	0.85	0.43	1.28	0.43	0	0	0	0	0.43
GPT-4	12.5	6.73	12.02	6.73	4.81	6.73	2.88	2.4	5.77	2.88	4.33	2.4	0.48	2.4	1.92	0.48	2.4	0	0.48	0.48	0.48	2.88	0.48	0.48	0	0	0	0	0	1.44	0	0	0.48	0	0	0.96	0.48	0.48	0.48	0	0	0.96	2.4	0.48	0	0	0	0	1.44
GPT-4	13.11	7.79	11.89	5.74	4.92	4.1	2.05	4.92	2.46	2.46	2.46	4.92	2.87	2.05	1.23	2.46	1.64	0.41	0.82	0.41	0.82	0.82	0.41	0.41	0.82	0.41	1.23	0	0	0.41	0.82	0.41	0.41	0	0	2.46	0	0.41	0.41	0.41	0	0	0.82	0	0	0	0	0	0
GPT-4	10.57	7.92	7.92	7.92	6.04	3.77	3.77	2.26	1.89	3.4	1.89	4.53	1.89	3.4	1.51	1.13	0.75	2.26	1.13	1.89	3.4	1.51	0.75	0	0.38	0.75	1.13	1.13	0	0.75	1.13	0	1.13	0.38	1.51	0.38	1.13	0	0	0	0.38	0.75	0.38	0.38	0	0	0.38	0	0.38
GPT-4	12.12	9.96	10.39	6.06	6.93	4.33	3.9	2.6	3.46	2.16	2.16	4.33	0.87	2.16	1.3	3.03	1.3	0.87	0.87	0.87	2.16	0.87	0.43	0.43	0.87	1.3	0	1.3	0.43	0.87	0.87	0	0.87	0	0.43	0.43	0	0.43	0.87	0	0	0	0.43	0.43	0	0.87	0	0.43	0
GPT-4	17.65	6.27	8.24	6.27	7.06	4.71	2.75	1.96	2.75	2.35	3.14	4.71	1.96	1.96	0.78	1.96	1.18	0.39	0.39	1.18	0.39	1.18	0.39	0.39	0.39	0.78	1.96	0.78	0	0.39	0.78	0.39	0	0.39	0	1.18	0	0.39	0	0.39	0	0	0	0	0.39	0	0.39	0	0
GPT-4	13.72	10.83	5.78	3.61	6.86	3.61	3.61	3.97	1.44	1.08	2.53	6.14	0.72	2.53	3.97	1.44	2.53	2.89	0.36	0.72	1.08	0	0.72	0.36	0.36	0.72	0	0	2.53	0.72	0.72	1.08	1.08	0.36	0	0.36	1.08	0	0	0.36	0.36	0	1.81	0	0	0	0.36	0	0
GPT-4	13.17	7.12	8.9	6.41	3.56	0.36	4.27	2.85	0.71	2.14	4.27	7.47	1.78	0.71	2.49	2.14	2.85	1.78	1.42	0.71	1.07	0.36	1.07	0.36	0	0.71	0.71	0.71	0.36	0	1.07	0.71	0.71	0	0.36	0.36	1.78	0	4.27	0	0	0.36	0	0	0	0.71	0.71	0	0.71
GPT-4	11.51	8.99	9.71	7.91	7.91	3.24	3.96	3.6	2.16	2.88	2.16	2.88	2.52	1.08	2.16	2.88	1.08	0	1.8	1.44	1.44	1.08	1.8	0.72	1.08	0.72	0.36	2.52	0	0.36	0	0.36	0	0	0	0	0.36	0.72	0	0	0.36	0.36	2.52	0	0.36	0	0	0.36	0.36
GPT-4	16.79	4.29	7.86	7.86	4.29	2.5	2.86	4.29	3.57	2.5	1.07	2.5	2.14	2.5	2.86	0.71	0.36	0	1.79	0.71	1.43	0.36	1.43	0	0	1.79	0	2.86	0.71	1.79	1.43	0.71	0.36	0.71	0.36	0.36	0.36	0	1.07	0	0	0.36	0.36	0	0.71	0	0.36	0.71	0
GPT-4	12.41	8.51	9.57	6.74	4.96	6.03	3.19	4.26	3.9	2.84	2.48	2.48	3.55	1.42	2.13	2.84	1.42	0	1.42	1.42	0	0.71	1.06	0.35	1.06	1.06	0.71	0	1.06	1.42	0.35	0.35	0	0.35	0	0	0	0.35	0.35	0	0	0.35	1.42	0.35	0.71	0.35	0.35	0	0.71
GPT-4	6.6	12.5	9.03	6.25	4.17	1.04	4.51	2.43	1.39	3.82	3.82	2.43	1.39	2.43	1.74	3.12	2.78	0.69	0.69	0.35	2.08	1.39	0	1.39	1.74	0.35	0.35	0	0.35	0.69	0.69	1.04	0.35	0	1.04	0	0.35	1.39	0	1.39	1.39	0.35	0.35	0	0.35	0	0	0	0.35
GPT-4	9.71	9.71	9.35	5.4	5.4	5.4	5.76	2.52	1.08	1.44	0.72	4.68	1.8	1.08	1.8	1.8	0.36	0.72	1.44	1.44	0.72	1.8	2.52	0.36	0.72	1.8	0.36	0.36	0	0.36	1.08	0	0.72	0.36	1.08	0.36	0.36	0.36	1.44	0	1.44	0	0.36	0.72	0	0	0	0	0
GPT-4	9.35	10.32	4.84	5.48	3.23	3.87	4.52	1.94	3.55	1.61	3.55	4.52	1.29	1.94	0.97	3.23	1.94	0.32	2.26	1.94	2.58	0.97	1.29	0.32	0.32	0.65	0.97	0.32	0.65	0.32	0.65	0.97	0.32	0.32	0.65	0.65	0	0.32	1.29	0.32	0	0.97	0	0	0	0	0	0.65	0
GPT-4	11.42	7.27	6.92	5.88	2.77	2.42	2.77	3.11	2.77	1.73	4.15	5.19	2.77	1.38	1.73	3.11	2.42	0.35	0.69	0.69	1.38	1.38	2.08	1.04	1.04	0	0.69	0.69	0	0.35	0.69	0.69	0.35	0.69	0	0	0.69	1.04	1.38	0.35	0.69	0	0	0.35	0.69	0.35	0.69	0.35	0.35
GPT-4	13.07	6.36	9.54	5.65	4.59	4.24	2.47	3.53	2.12	1.41	2.83	3.53	1.41	1.06	2.47	2.12	1.77	1.06	1.77	0.71	0	0.71	1.41	0.71	0.71	0.71	0.35	0.35	1.77	2.12	0.71	0.71	0.35	0	0.35	0.35	0.35	0.71	0.71	1.06	0	0.71	1.06	0	0.71	0.35	0.71	1.41	0.35
GPT-4	17.57	11.49	5.74	5.74	3.38	4.73	2.36	2.36	1.01	2.36	1.01	5.07	2.36	4.05	1.69	2.7	0.34	0	0.68	0.34	0.34	1.35	1.69	1.35	1.35	0	0.34	1.01	0.34	0	1.01	0.34	0.68	0.68	0	0.34	0	1.69	0	1.35	0.68	0.68	0	0	0.34	0	0.34	0.34	0
GPT-4	12.79	7.56	6.69	5.23	6.69	4.07	2.91	3.78	1.74	2.91	1.16	4.36	3.78	3.49	2.03	1.74	0	0	0.87	1.16	0.29	0.58	0	1.16	1.16	0.58	0.58	2.03	0.58	0.87	0.29	1.16	1.45	0.29	0	0	0	1.16	0	1.16	2.33	0.29	0.29	0	1.16	0	0	0	0.58
GPT-4	17.25	8.63	9.8	5.49	6.67	3.53	5.1	2.75	1.57	0.78	1.57	5.1	1.57	1.57	1.57	0.78	1.18	0.78	1.96	1.57	1.96	1.57	1.18	0.39	0.39	0.39	0	0.78	0.39	0	0.39	0	0.78	0.78	0.78	0	0.39	0.39	0.78	0.39	0	0	0.78	0	0	0	1.18	0	0
GPT-4	16	3.6	12	6.4	7.6	3.2	2.8	2.8	1.6	2.8	2	5.6	1.6	1.2	1.2	2.8	1.2	0	1.2	0.4	0	2	0.4	2	2	0	0.4	0.8	0.4	0.4	0.4	0.4	0	0.4	0.4	0.8	0	2	0	2	0	0.4	1.2	0	0	0	0.4	0.4	0
GPT-4	12.06	10.28	4.96	8.51	3.9	4.26	1.42	4.61	1.42	4.61	1.77	2.48	2.84	1.77	2.84	2.13	1.06	2.48	1.42	1.06	0.35	0.35	1.77	0	0.35	0.35	1.42	0.71	0	1.42	0	0.35	1.42	0.71	0	0.71	1.06	0	0.35	0	0	0.35	0	0	0.35	0.35	0	0	0
Human	8.62	6.9	5.86	8.62	4.48	6.9	1.38	5.52	0.34	1.72	2.76	0.69	3.45	1.38	2.07	0.69	0.69	1.38	1.03	0.69	2.07	0.34	0	2.76	0	1.03	1.03	0.34	0	0	0	2.41	0.34	0.34	1.03	0	1.38	0	0	2.07	0	0	0	1.03	1.03	0.34	0	1.38	0
Human	8.08	9.43	4.71	5.72	4.04	4.71	2.02	4.38	1.68	3.37	1.35	1.35	4.04	0.67	2.02	3.37	0.34	1.68	0.34	1.01	2.69	0	0	2.02	2.02	1.35	1.01	1.35	0.67	0	0	1.01	1.01	1.35	0.67	0.34	2.69	1.01	0	1.35	0	0	0.34	0.34	0	0.34	0	0	0.67
Human	9.24	6.37	6.05	7.32	7.01	5.1	2.55	5.1	5.1	1.91	3.5	0.32	2.23	2.55	1.59	1.27	1.59	2.55	0	0.64	0.64	0.64	0.32	0	0.64	0.64	1.91	0.32	0.64	0.32	0	0.96	0	0.64	0	0.32	0.96	0	0.32	0	0	0	0	0.96	0.64	0.64	0.32	0	0.96
Human	9.58	5.43	7.03	8.31	7.35	2.24	1.92	4.47	3.51	2.56	2.24	2.88	1.28	1.92	1.6	0.96	0.96	3.51	0.32	0.64	0.96	0.32	0.32	0.32	0.64	1.28	0.96	0.32	0.64	0.32	0.32	1.6	0.32	0.32	0	0.32	1.6	0	0.64	0	0.64	0	0.32	0.32	1.28	0	0.32	0.96	0.64
Human	12.09	9.16	4.4	4.4	4.4	4.03	2.56	6.96	2.2	2.56	1.83	0.73	4.03	2.56	3.66	1.83	0.37	2.93	0.37	1.83	2.2	0	0.37	1.1	0.73	0.73	0.37	1.47	1.1	0.37	0.37	0	0.73	1.1	0.73	0	1.83	0	0	0.37	0.37	0	0	0	0	0.37	0	0	1.1
Human	13.65	9.24	7.23	4.82	2.01	5.62	3.21	5.62	1.61	4.02	1.61	2.01	3.61	2.81	3.61	0.8	0	1.61	0.8	1.61	2.01	0	0	0.8	0	0	0	2.01	1.61	0.8	0.4	0	1.2	0.8	0.4	0	0.8	0	0	0	0	0	0.4	0	0	1.2	0	0	0
Human	12.04	5.56	8.02	4.01	6.17	2.16	0.62	3.09	5.25	2.78	2.78	0.62	1.23	0.62	1.23	1.85	1.54	0.93	0.93	0.93	0.93	0.62	0.31	1.54	2.78	1.23	0.62	0.62	0	0	0.62	0.62	0.93	0.93	0.62	0	0.31	1.54	0.31	2.47	0	0	0	1.23	0.93	0.31	0	0.31	0
Human	14.33	4.14	8.28	6.37	4.14	3.82	1.27	5.73	1.27	2.55	2.23	0.32	0.64	1.59	3.18	1.59	1.27	1.27	0.32	0.32	0.64	0.64	0.64	1.59	0.96	0.64	0.64	0.96	0	0	0.64	0.64	0.64	0.32	0.32	0.32	0	0.32	0.96	2.55	0	0.32	0	0	0.32	1.27	0	0.32	0
Human	12.3	3.57	6.75	6.75	5.56	6.35	1.59	2.38	3.57	5.16	1.19	0	0.79	1.98	0.4	0.4	0.4	0.4	1.19	0.79	2.38	0.4	1.98	1.19	0.79	1.19	0.4	0.79	2.78	0.4	0.4	0.79	2.78	1.59	0.4	0.79	0.79	0	0	1.19	0	0	0.4	0.4	0.4	1.19	0	0	0.79
Human	12.02	5.29	14.9	8.65	4.81	5.29	2.4	5.29	1.44	4.81	0.48	0	1.44	4.81	2.4	0.96	0	1.44	0.96	0.96	0.48	0	0.48	0	0.48	0.96	0.96	0	0	0	0.96	0	0.48	0.96	0	0.48	0	0	0	0	0.48	0.48	0	0.96	0.96	0	0	0	0.96
Human	14.29	5.02	13.9	5.02	4.25	3.47	1.16	4.63	2.7	1.93	1.54	1.93	2.32	2.32	2.7	1.16	0.39	1.54	1.54	1.54	0	0	0	0	1.16	0.77	0.77	0	1.16	0.39	0.39	1.54	0.39	0.39	0.39	1.16	1.54	0	0	0	0.39	0.39	0	0.77	0.39	0.39	0.77	1.93	0.39
Human	10.74	8.05	9.4	4.03	3.69	1.68	4.7	5.03	4.36	1.68	1.34	6.04	3.36	1.68	4.03	0.67	0.34	1.68	1.34	0.67	1.01	0	0	0.34	0.67	0	0.34	0	1.34	0.67	0.34	0.34	0.34	0.34	0.34	0.67	0.67	0	0.34	0	0.34	0.34	0	0.67	0	0.67	0	2.68	0.34
Human	7.53	6.45	8.24	7.53	5.73	3.94	2.87	3.58	2.51	3.58	1.79	1.43	0.36	1.08	2.15	1.08	0.72	6.81	0	2.87	1.08	0.36	0	0.72	0.72	1.43	0.36	0.72	0.36	0	0.36	0.36	0	2.51	0.36	0	0	0	0	0.72	0	0.36	0	2.15	0	0.36	0.36	0.36	1.08
Human	12.04	5.11	6.93	6.93	7.66	6.57	1.82	2.92	2.92	1.46	4.38	4.01	4.01	1.09	1.82	1.82	3.65	2.55	1.09	1.09	1.09	0	0	0.36	0.73	0.36	0.36	0	0.36	0	0.36	0.36	0.36	0.36	0	1.46	0.73	0	0	0.36	0.36	0.36	0.36	0.36	0	0	0.73	0.73	0
Human	8.7	5.8	6.52	6.16	4.35	2.9	1.45	3.26	1.45	1.09	6.88	0.72	3.26	3.26	2.17	2.17	4.35	2.9	0.72	1.45	0.72	0	0	1.09	0.36	0.72	1.09	0.72	0	0.36	0.72	1.81	0	1.81	1.09	0.36	1.45	0	0	1.81	0	0	0.36	0	0.36	1.09	0.72	0.36	0.72
Human	9.22	8.19	8.53	5.8	5.46	3.07	1.71	4.78	3.75	2.39	1.37	0	2.05	1.37	2.73	2.73	0.68	1.37	2.05	0.34	2.73	0	0	1.71	2.05	1.02	0	0.34	0.34	0.34	0	0.68	0	1.71	1.02	0	1.02	0.34	0.68	1.37	0	0.34	0.34	0	0.34	0.34	0.34	0	0.68
Human	9.67	11.33	4	7.33	5	2.67	2.33	6.33	1.33	1.33	1.67	0.67	4	2.33	2.33	2	1	3.33	0.33	1	0.33	0	2.33	0.67	0.33	1	0	0.67	0	0.33	0.33	2.33	1	0.67	0	0.67	0.67	0	0.67	0.33	0	0	0.33	0.33	1.33	0	0	0	1
Human	8.78	4.96	6.11	8.4	7.25	6.49	2.67	4.96	1.91	3.05	3.05	0.76	3.05	2.29	1.15	1.15	1.91	1.91	0	1.15	0.38	0	0.38	0	0.38	1.91	0.38	0.38	0	0	0.76	1.15	1.15	0	0.76	0	0	0	0.38	0.38	0	0.38	0	0	0	0	0	1.91	0.76
Human	10.06	6.71	8.84	5.18	2.74	3.05	2.13	3.35	2.44	3.05	3.35	0	1.83	0.3	0.61	1.52	2.44	1.22	1.22	0.91	0.61	0.3	0	2.44	1.83	1.22	0	1.52	0.91	0.3	0	0.91	0.91	0.61	0.3	0.91	0.3	1.52	0.61	1.83	0.61	0	0	1.22	0.3	0	0.3	0.61	0.3
Human	10.49	4.32	6.48	8.64	6.17	1.85	1.23	3.09	3.09	2.78	5.25	0.31	1.54	1.23	1.23	1.54	3.09	2.16	0.31	0.62	0.31	0	0.31	1.23	1.54	2.16	0.93	0	0.31	0	0	1.85	1.23	0.62	0	0.62	0.31	0.62	0.31	0.93	0.31	0.31	0	1.54	0.31	0	0.31	0.31	0
Human	14.38	4.45	9.25	7.19	5.82	3.42	3.08	2.74	0.34	1.71	3.77	0.68	2.05	2.05	1.37	0.68	1.71	2.05	0.34	1.03	2.74	0.34	0	3.77	0.68	0	0	0.68	1.37	0.34	0	0.34	0	3.08	1.71	0	0	1.71	0	1.03	0	1.71	0.34	1.37	0.34	0.68	0	0.34	0
Human	12.3	5.18	10.68	4.85	3.56	2.91	1.94	3.24	2.27	4.53	3.24	1.29	1.62	2.27	1.62	2.59	1.29	1.29	1.94	0.32	1.62	0.32	0.65	2.59	2.27	0.32	1.62	0.32	0	0	0.32	0.65	0	1.62	0.65	0	1.29	1.29	0.32	2.27	0	0	0	0	0	0	0	0.32	0
Human	13.68	7.69	7.69	7.26	3.85	3.85	2.56	5.13	2.99	2.99	2.14	0	2.56	2.56	1.28	2.56	1.71	2.14	0	0.85	2.14	0.43	0	0	0.43	0.85	0.85	0.85	0	0	0.43	2.99	0	0.43	0.43	0	0.43	0	0	0.43	0	0	1.28	1.71	0.43	0	0	1.71	0
Human	16.96	5.65	9.57	6.96	3.48	2.61	3.04	2.61	1.74	3.48	2.61	0.43	0.43	1.74	0.43	3.48	1.3	1.3	1.3	0.43	0	0.87	0	0.43	0.43	0	1.3	0.43	1.74	0.43	0	2.61	0.43	0.87	0.87	0.43	0.43	0	0	0	0.43	1.3	1.74	0.87	0.43	0	0	0.87	0.87
Human	6.94	7.57	10.41	3.47	5.99	4.73	1.89	5.05	0.95	1.89	2.84	0	3.15	3.79	2.52	0.32	1.89	3.15	0.95	1.26	0	0	0.63	0.95	0.63	0.63	1.58	0.95	1.26	0	0	0.63	0.32	1.26	1.58	0	0	0	0	0.63	0	0.32	0	2.52	0	0.95	0	0	0.32
Human	10.6	5.3	7.28	7.62	8.28	3.64	1.99	4.64	3.64	3.31	2.98	0	1.66	2.98	2.65	0.99	0.99	0.99	1.32	1.32	1.66	0	0	0.33	1.66	0.99	0	0.66	0.33	0	0.66	0.33	0.66	0	0.99	0.33	0.99	0.66	0	0.66	0	0	0	0	0.33	0.66	0.99	0.99	0
Human	16.38	6.48	8.19	8.53	5.12	6.14	1.71	3.75	0.68	1.02	1.02	0	0.68	4.44	1.37	1.37	0	1.37	1.37	0.34	0	0.34	1.02	0.34	0.34	1.71	0	0.34	1.02	1.37	0.68	1.71	0	0.68	0	0.68	0	0	0	0.34	0.34	0.34	0.34	1.02	1.37	0.68	0	0.34	1.02
Human	12.13	6.99	6.99	5.51	2.57	7.72	2.21	6.62	0	1.84	0.37	0	3.31	1.84	3.31	0.74	0.37	1.84	0.37	1.47	0.37	0.37	1.1	0.74	0	0.74	0.37	0.74	1.1	1.47	0	0.37	0.37	0.37	0.74	0	0.37	0.37	0	1.47	1.84	0	1.1	0	1.1	0	2.21	0	0.74
Human	15.94	7.61	7.25	5.43	7.61	2.54	2.17	3.99	2.54	1.45	2.17	0.72	2.54	2.9	3.26	1.45	1.09	1.81	1.45	1.45	1.81	0	0.72	0.36	1.09	0.36	0	0.72	1.81	0.36	0.72	0.72	0	1.09	0.72	0.72	0	0.36	0	0.36	0	0	0	0	0	0.72	0	0	0
Human	9.77	7.42	5.47	7.42	8.2	2.73	1.56	2.73	1.95	3.91	4.3	0	3.12	2.34	1.56	0.78	2.73	2.34	0.39	1.17	3.12	0.39	1.95	0.78	0	0.39	0	1.56	1.56	0.39	0.39	0.78	0	1.17	0.39	0	0.39	0	0.39	0	0	0	0	0	0	0.78	0	0	0.78
Human	12.38	4.44	8.25	3.81	5.08	3.81	2.22	5.08	2.86	0.95	4.44	0.95	1.59	1.59	1.9	1.9	4.13	1.59	0	0.63	0.32	0	0.32	4.76	1.59	0.63	0.63	0.32	0.95	1.27	0.32	0.95	0.63	0	1.27	0.95	0.63	1.59	2.22	0.95	0	0	0.32	0	0.95	0	0	0	0.63
Human	7.38	6.27	10.33	5.9	10.33	2.21	4.43	4.43	2.95	0.37	1.11	1.11	2.58	1.85	2.95	3.69	0.74	0.37	1.85	1.85	1.11	0	1.11	1.11	2.21	0.37	0	0.37	0	2.95	0.74	1.85	0.37	0.74	0.37	1.11	0	0.74	0.37	0.74	0	0	0	0.37	0.37	0	0	0	0.74
Human	18.18	9.79	6.29	4.55	3.5	5.24	1.75	4.55	1.75	2.45	0.35	1.75	2.8	4.55	2.45	1.05	0.35	1.4	0	0.7	0	0	0.7	1.75	1.05	0.7	0.35	0.35	0.7	0	0	0.35	0.35	1.4	1.4	0.7	0.35	0.7	0	1.05	0.35	0	0	0.7	0	0	1.05	1.4	0.7
Human	23.53	6.33	9.05	4.52	5.88	5.88	3.17	4.52	0.45	1.81	0.45	2.26	2.26	2.71	1.81	1.36	0	0.45	0	0	1.36	0	0.45	0	0.9	0	0.9	2.71	0.9	0	0.45	0	0.45	0.45	0	0.45	0	0	0.45	0	0.45	0.45	0	0.45	0	0	1.36	1.81	0.45
Human	13.38	8.1	4.93	5.63	4.93	4.23	2.46	3.17	4.23	2.11	2.11	0.35	3.17	3.87	1.41	0.35	1.41	1.76	1.76	0.35	1.06	0	0.35	1.06	1.41	2.46	0.35	0.35	1.41	0	0	0.7	2.11	1.41	0.35	0.35	0.7	0	0	1.06	0	0	0.35	0.35	0.7	0.35	0	0.35	0
Human	19.27	7.03	9.17	5.81	3.36	4.89	1.22	3.06	1.22	2.75	0.61	0.61	4.28	3.06	2.45	1.22	0.31	0.61	0.92	0.92	1.22	0.31	0	0.31	1.22	2.75	0.61	0.92	1.53	0.31	0.31	0.61	0.31	0.61	0	0.31	0.31	0.31	0.61	0.61	0	0	0	0.31	0.31	0	0.31	0.31	0.61
Human	14.41	6.11	9.61	3.93	5.24	2.18	1.75	7.42	1.75	0.87	1.31	6.55	1.31	2.18	4.8	0.87	0.44	1.31	0.87	0.87	0.44	0	0	0.44	0.44	0.44	0	0.44	0.87	0.87	0.44	0.44	0.44	1.75	0	3.06	0.87	0	0	0.44	1.31	0.44	0	0.44	0	0	0.44	0.44	0
Human	15.15	6.93	6.49	4.76	7.36	2.16	3.03	4.76	2.6	1.3	0.87	3.46	0.87	3.46	4.33	0.43	0.87	2.16	1.73	1.3	0	0	0.43	0.43	0.43	0.43	0.87	0.43	1.3	0.43	0.43	0	0.87	2.16	0	1.3	0.87	0.43	0	0.43	0.43	0	0.43	0.87	0	0	0	0.43	0
Human	9.54	8.78	8.02	7.63	5.34	5.73	1.15	4.2	1.91	3.44	1.91	2.29	1.15	1.15	3.44	0.76	0.38	2.29	0.76	0.76	1.53	0	0.76	0	0.76	1.15	1.53	0.38	1.15	0.38	0.76	0.76	1.15	0	0.38	1.15	0.38	0	0.38	0.38	0.76	0.38	0	3.05	0	0	0	0.76	0
Human	9.66	8.4	7.56	5.46	4.2	2.52	1.68	4.2	0.42	2.94	3.36	0	2.52	5.88	2.1	2.94	2.1	2.1	0.84	0.42	0.84	0.42	0.42	1.68	1.26	1.26	0	0.42	0	0.84	0.42	1.68	0.42	0.84	0	0.42	0.42	0	2.1	0.84	0.84	0	0.42	0	0.42	0.42	0.42	0.42	0.42
Human	11.21	6.67	6.06	7.58	2.73	2.12	4.24	5.15	0.91	5.45	2.73	0.3	1.52	3.03	3.33	1.21	2.12	2.42	1.52	1.82	2.42	0.61	0.3	2.42	0.91	0.61	0.3	1.82	0.91	0.61	0	0.61	0	0.3	0.3	0	0	0	0	0.61	0	0.3	0	2.12	0.3	0.91	0.3	0.3	0.61
Human	14.88	4.84	9.34	5.19	4.84	6.92	3.11	3.46	1.73	2.42	2.42	0	1.73	2.77	1.38	1.38	1.04	1.04	1.04	0.35	1.73	0.69	0	0	1.73	0.69	0.35	1.04	1.04	0.35	0.35	1.04	0.69	0.35	0.35	0	0	0	0	0	0.35	0.69	0.35	0	0	0.69	0.69	0.69	0.35
Human	14.6	4.38	10.22	8.03	5.11	5.11	0.73	3.65	2.55	2.19	2.19	0.73	0.36	3.28	1.46	0.73	1.09	2.55	0.36	1.46	0	0.73	0.36	0.36	0.36	0.73	0.36	2.55	0.73	0.73	0	1.82	0.36	1.46	0	0.36	0.36	0.36	0.73	0	0.36	0.73	0	0.73	0.73	0.73	0.36	0.36	0.36
Human	14.6	5.84	8.76	6.2	4.38	4.38	0.73	5.47	4.38	3.28	3.28	0.36	2.19	2.19	2.55	0.73	2.55	1.09	0.36	0.73	0	1.09	0.73	0.73	0.36	0.73	0	0.73	2.19	0	0	0.36	0	0.36	0.36	1.09	0	0	1.09	0.36	0.36	0	0.73	0.73	0.36	0.36	0.36	0.36	0
Human	13.23	5.84	6.61	8.17	4.67	2.72	1.95	5.45	4.67	1.56	2.72	0.39	2.33	2.33	3.5	0.78	1.95	1.95	1.56	0.78	0.39	0	0	0.39	0.39	0.39	0.39	1.56	0	0.78	0.78	1.17	0.78	1.17	1.17	0	0	0	2.33	0.39	0.78	0.39	0	0.39	0	0.78	0.39	0	0.39
Human	7.41	7	10.7	4.12	4.53	4.94	1.65	4.12	5.76	2.88	1.23	0.82	3.7	3.29	2.47	3.29	1.23	2.06	1.65	0.82	0.41	0.41	0	0	4.12	0.41	1.23	0	0.82	0.82	0.41	1.23	0	0	0.82	0.41	0.82	0	1.65	0.41	0.82	0	0	0.41	0.41	0	0.82	0	0.41
Human	15.65	5.73	7.25	7.63	3.44	2.29	1.53	4.2	2.67	2.29	3.44	2.67	0.38	2.67	3.82	0.76	2.67	2.67	0.76	1.15	1.91	0	0.38	1.15	0.76	1.15	0	0.38	0.38	0	0.76	0.38	0	1.15	1.15	2.29	0.38	0.76	0.38	0.76	0	0.38	0	0	0	0.76	0.38	0.38	0.38
Human	16.67	4.58	3.92	4.9	5.23	3.27	0.98	4.25	4.58	4.25	1.96	0.98	3.27	5.23	1.31	1.31	1.31	0.98	0.98	2.29	0.98	0	0.65	0.65	2.61	1.63	0.98	0.98	0.65	0.65	0.65	0.98	0.33	0.98	0.33	0.33	0.65	0.33	0	0.33	0	0	0	0	0.33	0.98	0	0	0
Human	13.96	8.68	6.04	8.3	3.02	2.64	2.64	1.89	1.51	1.89	4.53	0	1.51	4.53	1.51	0.75	2.26	1.51	0.75	1.89	0	0.38	0.38	1.89	1.13	1.13	0	0.38	0.38	0.75	0.75	2.26	1.51	0.38	0	0	0.75	0.75	0	0.75	0	0	0	1.13	0	0.38	0	0.38	0
Human	8.3	6.42	10.57	10.94	4.53	3.02	2.64	2.64	0.75	3.02	4.15	1.13	0.75	3.4	2.26	1.13	1.13	1.13	1.89	2.26	0.38	1.13	0.38	0.38	1.13	1.51	0	1.13	0	0	0.38	0.75	0.38	0.38	0	0.38	0.75	0	0.38	0.38	0.38	0.38	0	0.38	0	0.38	0.38	0.38	1.13
Human	19.78	4.4	6.23	8.06	7.69	4.76	0.73	2.93	2.56	3.3	1.47	1.1	4.4	1.1	1.83	1.1	0.73	2.93	0.37	0.73	1.83	0.73	0.73	0.37	1.1	0.37	0	1.1	0	0.37	0.73	0	1.1	1.83	0.37	0.37	0.37	0.37	0	0.37	0.37	0.37	0	0.37	0	0	0.73	0.37	0.37
Human	15.47	11.87	7.19	6.47	3.96	3.96	2.52	2.52	1.44	3.24	1.8	0.72	2.88	4.68	0.72	0.36	0.72	0.72	0.36	0.72	1.08	0	0.36	0	0.36	1.08	1.08	0.36	1.08	0	1.08	0	1.08	0.36	0.36	0.36	1.08	0	0	0.36	1.08	0.72	0	0.72	0.36	0	0	0.36	0.36
Human	8.68	5.28	10.57	6.04	7.17	5.28	3.02	3.77	2.26	3.02	1.89	0.38	1.13	4.91	1.89	1.89	1.13	0.38	0.38	0.75	1.89	0.38	0.75	0.75	1.89	2.26	0	0.38	0.75	0.75	0.38	1.13	0	0.75	0	1.13	0.75	0	0	0.38	0	0	0.38	0.38	0.38	0.75	0.38	1.13	0.38
Human	11.24	4.87	12.73	9.74	4.49	3.75	1.87	2.25	3.37	3.75	2.25	1.87	0.37	1.5	0.75	2.62	1.12	1.5	1.12	1.5	0.75	0.75	1.5	0.75	1.12	0.37	0.37	0	1.12	0.75	0	0.75	0.37	0	0.37	0.75	1.12	0	0.37	0.75	0	0.37	0.37	0	0.37	0	0.75	0	0
Human	10.45	6.27	10.1	9.06	8.71	1.74	1.74	3.14	3.14	1.39	1.74	0.35	1.05	2.79	0.7	3.14	1.05	0.35	0	0.7	1.74	0.35	0	1.39	1.05	1.39	1.74	0	0.35	1.74	0.35	1.05	0.35	0	0.35	0.35	0.35	0.7	0	0.35	0	0	1.05	0.35	0	0.35	0	0.7	0.35
Human	9.86	5.78	6.46	7.14	5.78	3.06	2.04	5.44	1.02	3.06	3.4	2.04	2.72	1.02	3.74	2.72	1.7	2.38	1.36	1.36	1.7	0.34	0	0.34	0.68	1.02	1.36	0	1.02	0.34	0.34	1.36	1.36	1.36	0.68	2.04	0.34	0	0.34	1.02	0.34	0.34	0.68	0	0.68	0	0	0.34	0.34
Human	13.13	5.02	10.42	8.88	4.63	6.18	2.7	3.09	1.16	3.86	0.77	1.16	2.7	3.09	2.32	1.54	0.39	1.54	0	0.39	0.39	0.39	0.39	1.54	0.77	0	0.39	1.93	0.77	0.77	0.39	1.16	1.16	0.39	0	2.32	0.39	0	0.39	0.39	0.39	0	0	0.39	0	0	0	0	0
Human	11.72	5.08	10.16	6.25	6.25	3.91	1.95	3.52	0.78	3.12	0.78	2.73	3.91	0.39	1.95	2.73	0.78	0.78	0.78	2.34	0	0.39	0	0.39	0.78	0	0.78	0	0	1.17	1.17	1.56	0.39	1.95	0.78	0.78	1.17	0.39	0.78	0.39	0	0	0.39	0.39	0	0.39	0	0.39	1.17
Human	9.25	7.49	8.37	7.93	6.17	5.29	1.32	3.96	1.32	4.85	3.96	1.32	2.2	2.64	1.76	2.2	2.64	0.88	2.2	1.76	0.88	0	0	2.2	0.88	0.44	0.44	1.76	0.88	0.88	0	0.88	0.44	0.88	0	0.44	0	0	0	0	0	1.32	0.88	0.88	0	0.44	0.88	0	0
Human	13.97	6.99	8.3	6.55	6.11	3.49	3.06	4.37	2.18	2.18	3.93	3.06	1.75	2.62	2.62	1.31	2.62	1.31	0.87	1.31	0.44	0	0.87	0.87	0	0.44	0.44	0.87	1.31	0.87	0	0.44	0	1.31	0.87	0.44	0	0	0.44	0.44	0	0.87	2.18	0.44	0	0	0.44	0	0.44
Human	11.35	5.83	8.28	7.06	7.06	3.68	4.6	3.99	0.61	1.23	2.76	0	0.61	1.53	1.84	0.92	0.92	1.53	0.61	0.61	0.31	0.31	0	0.61	0.31	1.53	0.31	1.84	0.92	0.61	0.61	2.76	0	0.92	0.61	0	0.31	0	0	1.23	0	0.31	0.61	0	0	0	0.61	1.23	0.92
Human	18.73	5.08	9.21	5.08	3.49	4.76	3.17	1.59	0.95	3.17	2.54	0.32	0.32	3.49	0.32	1.9	0.63	0.32	0.95	1.59	0.95	0.32	0	1.27	0.95	0.32	0.63	0.95	1.59	0.95	0.32	0	0	0.95	0.32	0	0	0.63	0.63	0.63	0	0	0.32	0	0	0.32	0	1.27	0.63
Human	9.24	3.64	6.72	4.76	5.04	1.96	1.4	7.56	0.56	1.96	1.68	0.84	5.04	2.24	3.92	1.12	0.56	2.24	1.12	1.12	1.4	0.28	0.56	0.56	0.28	0.56	1.12	0.28	0.28	0	0.28	4.76	0.56	1.12	0.56	0.84	0.84	0	0.56	0	0.56	0.28	0	1.68	1.68	0.28	0	0	0
Human	9.76	8.08	5.05	4.71	5.39	3.7	2.02	5.39	1.01	2.02	0.34	0.67	6.73	1.68	2.69	2.36	0.34	2.36	1.01	1.01	0.67	0	0	0	0.67	0.67	1.01	0.34	1.35	0.34	0.34	2.69	1.68	0.34	1.68	1.01	1.35	0	0.34	0	0	0	0	1.35	0.34	0	0	0	0
Human	12.38	5.54	10.1	5.54	3.26	6.51	3.91	3.26	2.93	1.95	4.56	0.33	2.28	1.3	2.28	2.28	2.28	2.28	2.61	0	0.65	0	0.33	0.65	1.63	0.65	1.3	0	0.65	0.33	0	0.65	0.33	1.3	0.65	0.33	0.65	0.33	0.33	0	0	0	0.33	0	0	0	0	0.33	0.33
Human	15.69	4.74	6.93	5.84	4.74	4.01	1.82	4.74	1.46	2.55	2.92	3.28	3.28	3.28	3.65	1.82	1.46	1.09	0.36	1.46	1.09	0.36	0.73	1.09	1.82	0	0.36	0.36	0.36	0	0.36	0.73	0.36	1.46	0	0	0.73	0.73	1.82	0.36	0	0	1.09	0	0.36	1.09	0	0.36	0.36
Human	13.99	5.8	4.1	6.83	3.41	5.8	2.05	4.1	2.05	4.44	2.05	0.68	2.39	2.39	2.05	1.71	0.34	2.39	0.34	2.05	0.68	0.34	0.68	0.34	0	0	0	0	0.68	0.34	0.68	2.05	0.34	1.37	0.34	0.34	0.68	0	1.02	0.34	0.34	0.34	0	0.34	1.37	0	1.02	0	0
Human	14.94	5.81	5.39	9.13	3.32	3.32	2.07	3.32	3.73	3.73	2.9	1.66	4.98	5.39	1.24	0.83	1.24	1.66	0	0	0.83	0.41	0	0.41	0	0.83	0	0.41	0.41	0	0	1.24	0.41	2.07	0	0.41	0.41	0	0.83	0.41	0	0.83	0.41	1.24	1.24	0	0	0	0.41
Human	14.23	2.69	6.54	5.77	3.46	2.31	2.69	2.69	4.23	1.54	1.92	3.46	1.92	3.46	1.54	1.54	1.54	1.54	1.54	0.38	1.92	0	1.54	0.77	1.54	1.92	0.38	0.38	1.54	0.38	0.38	0.38	0	0.77	0.77	0.38	0.38	0	1.15	0.38	0.77	0	1.92	0.77	0	0.77	0	0.38	0.38
Human	14.09	4.47	6.87	3.78	5.84	2.75	1.37	4.81	3.78	1.72	3.44	2.75	1.37	3.78	1.03	2.75	2.06	2.41	1.03	0.34	1.37	0	0	2.41	1.37	1.03	0.34	0	1.03	0.34	0.34	0	0.34	0.69	0.34	0	0.69	0	0	1.72	0.34	0.34	1.03	0.34	0	0	0	0	0
Human	15.51	5.61	6.6	9.24	3.63	2.97	1.98	1.98	2.97	3.96	4.29	0.66	0.33	1.65	0.33	1.32	1.32	1.98	1.32	2.64	1.65	0.66	0.33	0.33	0	0	0.66	1.65	1.32	0	0	2.64	0.66	0.66	0.66	0	0.66	0	0	0.66	0.33	0.33	0.66	0	0.66	0.33	0	0	0
Human	12.5	7.35	9.19	5.88	6.99	1.47	3.31	0.37	1.84	1.47	0.74	1.84	1.1	4.78	0.37	2.57	0	3.31	0.37	2.21	1.84	0.74	0.74	0	0.74	1.1	2.57	0.74	0	0	0.37	0.37	0	0.74	0.74	0	1.1	0	0.74	0.37	0	0	0	0	0	0.37	0	0	0
[truncated: 172 more columns]
